# Supplementary material for: Physiology and Transcriptomics Reveal Divergent Strategies of Mycorrhiza‐Mediated Drought Adaptation in Poplar
Source: Plant Cell Environ. 2026 Apr 6;49(8):5078–94. doi: 10.1111/pce.70511 (PMC13353687; doi:10.1111/pce.70511)
Supplement: Supplementary file 2 — Supplementary Table S2: Log2‐fold changes of transcript abundances and Bonferroni adjusted p values for the comparisons among fungal treatments and well‐watered, drought‐stressed and rewatered conditions.( n = 3 plants per treatment). [file PCE-49-5078-s002.xlsx]

## Sheet: Table S1
Supplementary Table S1. Leaf number, size, tissue biomass, diameter growth and root/shoot ratio of poplars after mycorrhization with P. involutus (Pi), C. geophilum (Cg) or non-inoculated plants (Ni) in response to well-watered, drought-stressed and rewatered conditions. Data indicate means (SE) of n= 5 to 6. Significant differences between fungal and water treatments at p ≤ 0.05 are indicated by…
Growth Parameters	Fungi	Water	Drought	Rewater
Leaf number	Ni	23.83 (0.79) de	15.00 (1.83) ab	12.00 (1.26) a
	Pi	28.00 (0.26) e	10.50 (0.43) a	13.50 (1.28) ab
	Cg	21.00 (1.52) cd	18.40 (0.81) bc	20.8 (0.73) cd
P-values	fungi		0.003
	water		<0.001
	fungi:water		<0.001
Leaf size (cm2 leaf-1)	Ni	24.04 (2.05) ab	23.48 (1.24) ab	24.16 (1.70) ab
	Pi	29.23 (1.15) b	22.51 (1.05) a	19.78 (1.14) a
	Cg	23.47 (1.24) ab	23.33 (0.66) ab	22.19 (1.33) a
P-values	fungi		0.687
	water		0.006
	fungi:water		0.008
Biomass of leaves (g)	Ni	3.33 (0.29) c	2.13 (0.06) ab	2.06 (0.73) ab
	Pi	5.06 (0.24) d	1.67 (0.16) a	2.14 (0.66) ab
	Cg	2.85 (0.12) b	2.57 (0.11) abc	2.58 (0.24) abc
	fungi		0.043
	water		<0.001
	fungi:water		<0.001
Biomass of stem (g)	Ni	2.55 (0.11) c	2.46 (0.11) bc	2.27 (0.06) abc
	Pi	3.46 (0.20) d	2.92 (0.21) cd	2.92 (0.23) cd
	Cg	1.66 (0.15) a	1.78 (0.09) ab	1.57 (0.06) a
P-values	fungi		<0.001
	water		0.048
	fungi:water		0.32
Biomass of coarse roots (g)	Ni	2.36 (0.35) cde	1.01 (0.11) ab	2.02 (0.14) bcd
	Pi	3.46 (0.44) e	2.69 (0.22) de	1.99 (0.30) abcd
	Cg	1.51 (0.23) abcd	0.74 (0.12) a	1.39 (0.22) abc
P-values	fungi		<0.001
	water		<0.001
	fungi:water		0.015
Biomass of fine roots (g)	Ni	2.07 (0.32) b	1.60 (0.20) ab	1.83 (0.17) ab
	Pi	2.38 (0.29) b	1.63 (0.10) a	1.90 (0.18) ab
	Cg	1.52 (0.26) ab	0.91 (0.09) a	1.69 (0.23) ab
P-values	fungi		0.007
	water		0.005
	fungi:water		0.574
Stem diameter growth (µm d-1)	Ni	29.5 (1.7) ab	23.2 (6.5) ab	28.3 (10.8) ab
	Pi	32.8 (0.2) b	3.7 (1.1) a	27.5 (9.5) ab
	Cg	21.4 (1.7) ab	23.8 (6.1) ab	10.8 (4.5) ab
P-values	fungi		0.241
	water		0.095
	fungi:water		0.038
Root-to-shoot ratio	Ni	0.74 (0.08) ab	0.56 (0.06) ab	0.92 (0.12) b
	Pi	0.69 (0.08) ab	0.96 (0.08) b	0.80 (0.14) ab
	Cg	0.67 (0.09) ab	0.38 (0.04) a	0.79 (0.18) ab
P-values	fungi		0.063
	water		0.136
	fungi:water		0.013

## Sheet: Table S2
Supplementary Table S2: Log2-fold changes of transcript abundances and Bonferroni adjusted p values for the comparisons among fungal treatments and well-watered, drought-stressed and rewatered conditions.( n = 3 plants per treatment). Treatments: well watered, drought-stressed and rewatered poplar plants colonized with Paxillus involutus (paxin) or Cenoccocum geophilum (cengo) or noninoculated pl…
Geneid	species	Best.hit.arabi.name	arabi.symbol	LEAF_drought_vs_watered_log2fc	LEAF_drought_vs_watered_padj	LEAF_recovered_vs_watered_log2fc	LEAF_recovered_vs_watered_padj	LEAF_drought_vs_recovered_log2fc	LEAF_drought_vs_recovered_padj	LEAF_cengeo_vs_control_log2fc	LEAF_cengeo_vs_control_padj	LEAF_paxinv_vs_control_log2fc	LEAF_paxinv_vs_control_padj	LEAF_paxinv_vs_cengeo_log2fc	LEAF_paxinv_vs_cengeo_padj	LEAF_WATERED_cengeo_vs_control_log2fc	LEAF_WATERED_cengeo_vs_control_padj	LEAF_DROUGHT_cengeo_vs_control_log2fc	LEAF_DROUGHT_cengeo_vs_control_padj	LEAF_RECOVERED_cengeo_vs_control_log2fc	LEAF_RECOVERED_cengeo_vs_control_padj	LEAF_WATERED_paxinv_vs_control_log2fc	LEAF_WATERED_paxinv_vs_control_padj	LEAF_DROUGHT_paxinv_vs_control_log2fc	LEAF_DROUGHT_paxinv_vs_control_padj	LEAF_RECOVERED_paxinv_vs_control_log2fc	LEAF_RECOVERED_paxinv_vs_control_padj	LEAF_WATERED_paxinv_vs_cengeo_log2fc	LEAF_WATERED_paxinv_vs_cengeo_padj	LEAF_DROUGHT_paxinv_vs_cengeo_log2fc	LEAF_DROUGHT_paxinv_vs_cengeo_padj	LEAF_RECOVERED_paxinv_vs_cengeo_log2fc	LEAF_RECOVERED_paxinv_vs_cengeo_padj	LEAF_CONTROL_drought_vs_watered_log2fc	LEAF_CONTROL_drought_vs_watered_padj	LEAF_CONTROL_recovered_vs_watered_log2fc	LEAF_CONTROL_recovered_vs_watered_padj	LEAF_CONTROL_drought_vs_recovered_log2fc	LEAF_CONTROL_drought_vs_recovered_padj	LEAF_CENGEO_drought_vs_watered_log2fc	LEAF_CENGEO_drought_vs_watered_padj	LEAF_CENGEO_recovered_vs_watered_log2fc	LEAF_CENGEO_recovered_vs_watered_padj	LEAF_CENGEO_drought_vs_recovered_log2fc	LEAF_CENGEO_drought_vs_recovered_padj	LEAF_PAXINV_drought_vs_watered_log2fc	LEAF_PAXINV_drought_vs_watered_padj	LEAF_PAXINV_recovered_vs_watered_log2fc	LEAF_PAXINV_recovered_vs_watered_padj
Potri.001G000200	poptri	AT2G01050.1		-0.9036	0.728384	-1.70458	0.675113	0.800976	0.743903	-0.893458	0.690052	-0.847375	0.760726	0.0460824	1	-0.0445479	1	0.549479	0.973373	-3.08671	0.66713	0.222554	1	0.521633	0.979878	-3.28689	0.511809	0.267102	1	-0.0278454	1	0	1	-1.21259	1	0.411896	1	-1.62449	1	-0.618565	1	-2.63027	0.835366	2.0117	0.660431	-0.913513	0.910603	-3.09755	0.693881
Potri.001G000300	poptri			0.0207876	0.996362	-0.70068	0.164547	0.721467	0.0114733	0.24594	0.523224	0.515025	0.10785	0.269084	0.747134	0.14745	0.963216	1.02973	0.0124432	-0.315746	0.836567	0.126654	1	1.5591	9.67088e-05	-0.070413	1	-0.0207966	1	0.529372	0.34764	0.245333	1	-0.826052	1	-0.48403	1	-0.342023	1	0.0562281	1	-0.947226	0.132084	1.00345	0.0139356	0.606397	0.174229	-0.681096	0.356812
Potri.001G000400	poptri	AT2G30942.1		0.144114	0.678365	-0.338593	0.460451	0.482707	0.0182836	0.108773	0.756028	0.432649	0.0478369	0.323876	0.377594	0.0782021	1	0.543425	0.0638228	-0.237114	0.791664	0.146221	1	1.1835	1.12609e-05	-0.0299921	1	0.0680187	1	0.640078	0.0389988	0.207121	1	-0.396295	1	-0.176538	1	-0.219757	1	0.0689281	0.987422	-0.491854	0.354153	0.560782	0.0534587	0.640988	0.0211936	-0.352751	0.568085
Potri.001G000500	poptri	AT1G55570.1	sks12	NA	NA	NA	NA	NA	NA	NA	NA	NA	NA	NA	NA	NA	NA	NA	NA	NA	NA	NA	NA	NA	NA	NA	NA	NA	NA	NA	NA	NA	NA	NA	NA	NA	NA	NA	NA	NA	NA	NA	NA	NA	NA	NA	NA	NA	NA
Potri.001G000600	poptri	AT1G55570.1	sks12	0.264633	0.996362	0	1	0.228042	0.991338	0	1	-0.339033	0.995514	0.450591	1	0	1	0	1	0	1	0	1	0.651177	1	0	1	0	1	1.68191	0.991952	0	1	0	1	0	1	0	1	0	1	0	1	0	1	1.36244	0.971546	0	1
Potri.001G000700	poptri	AT2G32080.2	PUR ALPHA-1	0.0375388	0.899236	-0.165157	0.468999	0.202696	0.0514094	0.111636	0.367021	0.0994102	0.487697	-0.0122261	1	0.0370795	1	0.17403	0.456751	0.124211	0.880887	0.0030356	1	0.136923	0.604271	0.16006	0.670798	-0.0340439	1	-0.037107	0.995776	0.0358491	1	-0.0547959	1	-0.248757	1	0.193961	1	0.0821548	0.891669	-0.161626	0.843019	0.243781	0.254856	0.0790916	0.84434	-0.0917332	0.955996
Potri.001G000800	poptri	AT1G55550.1		-0.748395	0.481362	0.787037	0.716477	-1.53543	0.0412283	-1.18263	0.141045	-0.663469	0.535377	0.519165	0.87682	-1.20504	0.563006	-2.82266	0.0187538	1.02179	0.764865	-0.787416	0.945796	-1.7675	0.184309	1.3562	0.476013	0.417627	1	1.05516	0.652462	0.334409	1	-0.0492523	1	-0.94662	1	0.897368	1	-1.66687	0.315995	1.28022	0.726653	-2.94709	0.0146855	-1.02934	0.541992	1.197	0.709232
Potri.001G000900	poptri	AT3G13410.1		0.154804	0.208297	-0.0682948	0.891042	0.223099	0.0293235	0.0363973	0.874782	0.00410274	1	-0.0322946	1	-0.107931	0.758416	0.358151	0.0158674	-0.140509	0.724881	-0.0313889	1	0.188223	0.280396	-0.13134	0.648183	0.0765421	0.997394	-0.169929	0.47658	0.0091691	1	-0.0796563	1	-0.0244747	1	-0.0551816	1	0.386426	0.0184672	-0.0570528	1	0.443479	0.00225549	0.139955	0.488527	-0.124426	0.802739
Potri.001G001000	poptri			-0.320915	0.695538	0.152237	1	-0.473152	0.400342	-0.475701	0.413174	-0.565739	0.344201	-0.0900382	1	-0.589926	0.767583	-1.01713	0.293986	0.243218	1	-0.887967	0.699255	-0.8599	0.412676	0.128703	1	-0.298041	1	0.157235	1	-0.114516	1	-0.197129	1	-0.49778	1	0.300651	1	-0.624338	0.703645	0.335364	1	-0.959703	0.343041	-0.169062	0.971546	0.51889	0.90446
Potri.001G001100	poptri	AT2G03090.1	ATEXP15,ATEXPA15,ATHEXP ALPHA 1.3,EXP15,EXPA15	-1.73395	0.00180779	-0.092011	1	-1.64194	0.00235103	-1.94284	0.000132741	-1.666	0.0016578	0.276836	0.961671	-1.69847	0.00693687	-4.54227	1.26358e-12	-0.59061	0.689227	-1.45992	0.0354455	-1.86773	0.00228775	-1.52475	0.0201731	0.238552	1	2.67454	0.000435085	-0.934143	0.871131	-1.02302	1	-0.566378	1	-0.456637	1	-3.86681	1.69291e-08	0.541484	0.823706	-4.4083	1.1039e-11	-1.43082	0.0259944	-0.631211	0.695084
Potri.001G001201	poptri	AT1G55540.2	emb1011	0.290576	0.857538	0.542639	0.826986	-0.252062	0.822697	-0.544697	0.512828	-0.743811	0.38837	-0.199114	1	0.0979581	1	-1.08051	0.428298	-0.605855	0.929809	-1.1733	0.833184	-0.519204	0.799685	-0.655412	0.824634	-1.27126	0.768812	0.561307	0.880886	-0.049557	1	0.571256	1	0.684529	1	-0.113273	1	-0.607213	0.826823	-0.019284	1	-0.587929	0.759281	1.22536	0.485184	1.20242	0.743617
Potri.001G001300	poptri	AT4G26410.1		0.0843101	0.755738	0.131916	0.779834	-0.0476063	0.870491	0.205729	0.190579	0.0591992	0.863727	-0.14653	0.697131	0.238879	0.606219	0.362048	0.186281	0.00747488	1	-0.0367389	1	0.132827	0.750081	0.0795248	0.980678	-0.275618	0.711918	-0.229221	0.613869	0.0720499	1	-0.0151221	1	0.168227	1	-0.183349	1	0.108046	0.895939	-0.0631771	1	0.171223	0.644673	0.154444	0.710991	0.284491	0.640282
Potri.001G001400	poptri	AT1G55535.1		0.346178	0.0306894	0.168901	0.690863	0.177277	0.297417	0.0348499	0.939177	0.00565504	1	-0.0291949	1	-0.0584661	1	-0.0642414	0.928413	0.242131	0.723864	-0.302992	0.61352	0.074879	0.91204	0.240869	0.607147	-0.244526	0.789338	0.13912	0.83932	-0.00126169	1	0.22268	1	-0.121717	1	0.344398	1	0.216905	0.616301	0.17888	0.905259	0.0380253	0.984434	0.600551	0.0190831	0.422144	0.358654
Potri.001G001500	poptri	AT5G56340.1	ATCRT1	0.943427	0.00016635	-0.0153323	1	0.95876	0.000127215	0.174449	0.646004	0.346798	0.267275	0.172349	0.889798	-0.0290102	1	0.819265	0.0126791	-0.123279	1	-0.0856582	1	1.37388	1.30885e-05	-0.214731	0.801383	-0.0566481	1	0.554616	0.197896	-0.0914523	1	0.121765	1	0.0520221	1	0.0697426	1	0.970039	0.00610129	-0.0422464	1	1.01229	0.00165658	1.5813	3.32846e-07	-0.0770506	1
Potri.001G001600	poptri	AT5G56350.1		0.247626	0.347507	-0.183973	0.789475	0.431599	0.0340663	0.0320465	0.974266	0.279424	0.250868	0.247378	0.589599	-0.18606	0.826326	0.371318	0.291034	-0.0424552	1	0.0626992	1	0.894032	0.00282941	-0.118261	0.949876	0.24876	0.872053	0.522714	0.18569	-0.0758054	1	-0.234169	1	-0.177578	1	-0.0565917	1	0.32321	0.500259	-0.0339724	1	0.357182	0.329184	0.597164	0.0660781	-0.358537	0.624248
Potri.001G001700	poptri	AT5G56360.1	PSL4	0.0154575	0.996362	0.15859	0.639301	-0.143132	0.338675	0.131519	0.410281	-0.00608995	1	-0.137609	0.679745	0.170097	0.62746	0.215963	0.304828	-0.00551684	1	0.145539	0.878527	-0.331576	0.0940678	0.137505	0.730739	-0.0245583	1	-0.547538	0.00476891	0.143022	1	0.149714	1	0.216747	1	-0.0670329	1	0.195579	0.480991	0.0411329	1	0.154447	0.52269	-0.3274	0.101841	0.208713	0.632255
Potri.001G001800	poptri			0.751982	0.319466	-0.115638	1	0.86762	0.176549	0.488509	0.553105	0.690201	0.37973	0.201692	1	0.919495	0.609316	1.12004	0.320182	-0.558484	0.925294	-0.262856	1	2.17049	0.0265821	-0.0455053	1	-1.18235	0.626052	1.05045	0.445253	0.512978	1	-0.177066	1	0.370262	1	-0.547328	1	0.0234815	1	-1.10772	0.676867	1.1312	0.310265	2.25628	0.0166043	0.587612	0.906141
Potri.001G001900	poptri			0	1	0.35719	1	-0.413152	0.989326	-1.11021	0.932842	-0.980218	0.964879	0	1	0	1	0	1	-1.59954	1	0	1	0	1	-1.79972	1	0	1	0	1	0	1	0	1	0.980114	1	-1.09912	1	0	1	0	1	0	1	0	1	0	1
Potri.001G002000	poptri	AT3G13460.1	ECT2	-0.594672	0.000545362	-0.188643	0.708429	-0.406029	0.0190534	-0.522769	0.00157019	-0.286633	0.145893	0.236135	0.51095	-0.220689	0.718335	-0.868993	0.00122899	-0.449014	0.325568	0.082536	1	-0.653713	0.0213819	-0.265618	0.601569	0.303225	0.728052	0.215279	0.714011	0.183396	1	-0.13437	1	0.0119632	1	-0.146333	1	-0.782674	0.00983676	-0.216361	0.883075	-0.566313	0.0526639	-0.870619	0.00150918	-0.336191	0.611502
Potri.001G002200	poptri	AT4G26330.1	ATSBT3.18,UNE17	NA	NA	NA	NA	NA	NA	NA	NA	NA	NA	NA	NA	NA	NA	NA	NA	NA	NA	NA	NA	NA	NA	NA	NA	NA	NA	NA	NA	NA	NA	NA	NA	NA	NA	NA	NA	NA	NA	NA	NA	NA	NA	NA	NA	NA	NA
Potri.001G002300	poptri	AT5G56460.1		-0.211791	0.5391	0.0748406	1	-0.286632	0.271612	-0.280628	0.295349	-0.8919	2.92554e-05	-0.611272	0.0463731	-0.767713	0.0747358	0.104931	0.916826	-0.242467	0.87363	-0.770174	0.102575	-0.926216	0.0127363	-1.00222	0.00959451	-0.00246044	1	-1.03115	0.0103506	-0.759755	0.419655	-0.445354	1	-0.00302653	1	-0.442327	1	0.427291	0.429859	0.52222	0.524102	-0.0949292	0.938058	-0.601396	0.147206	-0.235075	0.895085
Potri.001G002400	poptri	AT5G64810.1	ATWRKY51,WRKY51	-0.767037	0.0537926	-0.421126	0.66515	-0.345911	0.445515	-0.631515	0.103397	-0.456583	0.316264	0.174932	0.966328	0.335567	0.838871	-1.01379	0.106472	-1.22581	0.118936	0.24498	1	-0.376699	0.672222	-1.13628	0.102306	-0.0905872	1	0.637092	0.523787	0.0895307	1	-0.0601165	1	0.583074	1	-0.643191	1	-1.40947	0.0259492	-0.978304	0.372606	-0.431171	0.623236	-0.681795	0.332407	-0.798186	0.488449
Potri.001G002500	poptri	AT3G13470.1		0.013416	0.998515	0.469619	0.381568	-0.456203	0.0885745	0.591612	0.0217653	-0.0379912	0.99152	-0.629603	0.0786128	0.598684	0.152567	0.833187	0.0108582	0.246554	0.830227	-0.073445	1	-0.672551	0.0506611	0.4792	0.306942	-0.672129	0.237076	-1.50574	2.06061e-06	0.232646	1	0.0899739	1	0.358956	1	-0.268982	1	0.324477	0.551327	0.00682627	1	0.317651	0.456143	-0.509132	0.178432	0.911601	0.0497177
Potri.001G002600	poptri	AT5G56510.1	APUM12,PUM12	0.130249	0.850338	-0.184708	0.907044	0.314957	0.361397	0.858405	0.00289962	0.529342	0.118032	-0.329062	0.625628	0.701859	0.374422	0.670859	0.255361	1.29221	0.0768127	0.193639	1	0.366695	0.632644	1.09614	0.1177	-0.508219	0.770541	-0.304163	0.819709	-0.196071	1	0.0820614	1	-0.738317	1	0.820378	1	0.0510613	1	-0.147964	1	0.199025	0.854205	0.255117	0.800895	0.164185	1
Potri.001G002700	poptri	AT1G55480.1	ZKT	-0.296544	0.579493	0.389038	0.685537	-0.685583	0.0517116	-1.41055	6.38998e-06	-1.51024	1.24231e-06	-0.0996904	1	-1.33167	0.0185271	-2.39107	5.13932e-07	-0.669841	0.494106	-1.39599	0.0154951	-1.60037	0.00162054	-1.50581	0.00469043	-0.0643232	1	0.790704	0.284267	-0.835972	0.817625	0.0636612	1	0.164459	1	-0.100797	1	-0.995739	0.121761	0.826288	0.436458	-1.82203	0.000256058	-0.140712	0.936448	0.0546386	1
Potri.001G002800	poptri	AT5G36110.1	CYP716A1	-0.971158	0.14975	0.160068	1	-1.13123	0.0541523	0.666422	0.317914	-0.259911	0.844732	-0.926333	0.351834	1.10095	0.525997	0.862183	0.533895	0.177293	1	0.532867	1	-0.22074	0.970535	-1.03718	0.552901	-0.568083	0.972991	-1.08292	0.548085	-1.21447	1	-0.608871	1	1.009	1	-1.61787	1	-0.847639	0.631432	0.0853429	1	-0.932981	0.466087	-1.36248	0.282377	-0.561044	0.929577
Potri.001G002900	poptri			-0.996259	0.108087	-0.186269	1	-0.80999	0.171608	0.342126	0.672177	-0.487302	0.543933	-0.829428	0.39663	-0.161087	1	0.970687	0.394179	0.0984828	1	0.0659045	1	-1.07914	0.420367	-0.80723	0.64294	0.226991	1	-2.04983	0.095183	-0.905713	1	-1.08158	1	0.0700213	1	-1.1516	1	0.0501951	1	0.329591	1	-0.279396	0.904668	-2.22662	0.0343596	-0.803113	0.770642
Potri.001G003000	poptri	AT5G36110.1	CYP716A1	-1.07701	0.00946467	0.2748	0.877316	-1.35181	0.000489497	0.174729	0.812652	-0.50076	0.317089	-0.675489	0.314677	-0.0231346	1	0.422876	0.670733	0.0686015	1	0.0805287	1	-1.20134	0.131559	-0.639534	0.580336	0.103663	1	-1.62422	0.0494544	-0.708135	1	-0.837504	1	0.520566	1	-1.35807	1	-0.391494	0.797156	0.612302	0.802734	-1.0038	0.159135	-2.11938	0.0023319	-0.199497	1
Potri.001G003100	poptri	AT5G36110.1	CYP716A1	-0.763587	0.0144807	0.312539	0.720182	-1.07613	0.000202026	-0.0759247	0.932842	-0.626065	0.0471036	-0.55014	0.255768	0.025445	1	-0.21659	0.809451	-0.0239321	1	0.016188	1	-0.858668	0.108021	-1.09748	0.0507362	-0.00925708	1	-0.642078	0.383552	-1.07354	0.332527	-0.366271	1	0.710396	1	-1.07667	1	-0.608307	0.387823	0.661019	0.565972	-1.26933	0.00893898	-1.24113	0.0131575	-0.403269	0.807336
Potri.001G003200	poptri	AT4G04220.1	AtRLP46,RLP46	0.0125871	1	-1.09772	0.608353	1.11031	0.236073	0.708283	0.495818	-0.3436	0.878215	-1.05188	0.502521	1.03857	0.75005	1.47328	0.378012	-1.17233	0.868467	-0.0702078	1	-0.301506	0.975426	-0.743818	0.91135	-1.10877	0.851888	-1.77478	0.394773	0.428507	1	-0.17281	1	-0.113107	1	-0.0597028	1	0.261903	0.999444	-2.324	0.481005	2.5859	0.114043	-0.404108	0.935421	-0.786717	0.945199
Potri.001G003300	poptri	AT3G13480.1		0.582286	0.301363	-0.0924034	1	0.674689	0.163482	0.424705	0.486818	0.309479	0.708323	-0.115226	1	0.644491	0.749927	0.512813	0.654043	0.0171957	1	-0.0422564	1	0.400491	0.779715	0.505765	0.845383	-0.686747	0.853315	-0.112321	1	0.48857	1	0.486337	1	-0.067845	1	0.554182	1	0.354659	0.873653	-0.69514	0.851624	1.0498	0.25041	0.929085	0.358459	0.480177	0.914082
Potri.001G003400	poptri	AT4G09830.1		0.254597	0.329002	0.0647226	1	0.189875	0.44174	0.0163558	0.992016	-0.090569	0.844829	-0.106925	0.951302	-0.0515097	1	0.332931	0.429524	-0.238815	0.860301	-0.39744	0.628454	0.153442	0.809921	-0.0295307	1	-0.34593	0.7663	-0.179489	0.86177	0.209285	1	-0.0603007	1	0.0029038	1	-0.0632045	1	0.32414	0.568287	-0.184402	0.973883	0.508542	0.181773	0.490582	0.218387	0.370813	0.671717
Potri.001G003500	poptri	AT5G56520.1		1.11841	0.000615994	-0.0943536	1	1.21276	0.000164584	0.729045	0.0312976	0.738032	0.0344581	0.00898694	1	0.728337	0.330694	1.60467	0.000861568	-0.0711701	1	0.671993	0.526031	1.61283	0.00101737	0.0334314	1	-0.0563448	1	0.00816344	1	0.104602	1	0.449192	1	0.356466	1	0.0927261	1	1.32552	0.0143798	-0.443041	0.840616	1.76856	0.000210031	1.39003	0.00487913	-0.282095	0.928527
Potri.001G003566	poptri			NA	NA	NA	NA	NA	NA	NA	NA	NA	NA	NA	NA	NA	NA	NA	NA	NA	NA	NA	NA	NA	NA	NA	NA	NA	NA	NA	NA	NA	NA	NA	NA	NA	NA	NA	NA	NA	NA	NA	NA	NA	NA	NA	NA	NA	NA
Potri.001G003632	poptri	AT5G64150.1		-0.680587	0.463268	-0.451913	0.880444	-0.228674	0.874234	0.784042	0.359835	0.381002	0.799841	-0.403039	0.89637	-0.178885	1	3.23553	0.0553207	-0.0147608	1	-0.294982	1	1.16281	0.687409	0.849872	0.760786	-0.116097	1	-2.07271	0.224142	0.864633	1	-3.0317	1	-0.99606	1	-2.03564	1	0.382717	0.906016	-0.831936	0.883819	1.21465	0.321499	-1.5739	0.336638	0.148793	1
Potri.001G003700	poptri	AT5G23710.1		-0.0965439	0.83253	-0.0891577	0.97618	-0.00738612	0.997811	0.47714	0.0192088	0.253764	0.325155	-0.223376	0.650219	0.778074	0.00487629	0.655017	0.00954535	-0.078364	1	0.487974	0.197335	-0.138085	0.763751	0.360415	0.338819	-0.2901	0.673512	-0.793102	0.00315415	0.438779	0.714613	0.141276	1	0.225382	1	-0.0841065	1	0.0182191	1	-0.631055	0.0874157	0.649274	0.00909228	-0.484783	0.080831	0.0978234	0.996531
Potri.001G003800	poptri	AT1G55360.1		-0.330105	0.320435	0.0148025	1	-0.344907	0.229592	-0.192116	0.597734	-0.206361	0.602342	-0.0142449	1	-0.201777	0.877261	-0.484058	0.270032	0.192745	0.954796	-0.0857543	1	-1.01106	0.00880936	0.455214	0.453377	0.116023	1	-0.527007	0.34688	0.262469	1	0.0370543	1	-0.321794	1	0.358848	1	-0.245226	0.774414	0.0727284	1	-0.317955	0.545692	-0.888256	0.0256591	0.219175	0.923284
Potri.001G003900	poptri	AT1G55350.3	ATDEK1,DEK1,EMB1275,EMB80	-0.218677	0.34504	0.381966	0.252357	-0.600643	0.000493891	-0.501492	0.00330014	-0.341652	0.0756882	0.15984	0.77407	-0.548808	0.0414865	-0.822626	0.000223913	-0.0970829	0.992444	-0.0565885	1	-0.933169	3.89131e-05	-0.0355908	1	0.49222	0.21501	-0.110544	0.895628	0.0614921	1	0.152739	1	0.222548	1	-0.0698085	1	-0.121078	0.852485	0.674273	0.0341354	-0.795351	0.000409624	-0.723842	0.00185831	0.243545	0.697763
Potri.001G004000	poptri	AT1G55340.1		-0.268764	0.63026	0.343653	0.745845	-0.612416	0.0864158	-0.310472	0.486515	-0.044534	0.995514	0.265938	0.839353	0.000950637	1	-1.26558	0.0181776	0.259152	0.960253	-0.357653	0.94564	-0.226299	0.826009	0.486241	0.621861	-0.358603	0.936932	1.03928	0.117014	0.227089	1	0.0809044	1	-0.026613	1	0.107517	1	-1.18562	0.0554809	0.231589	1	-1.41721	0.00747573	0.212257	0.860836	0.817281	0.427485
Potri.001G004100	poptri	AT5G56540.1	AGP14,ATAGP14	0.277916	0.812903	-0.0261274	1	0.304043	0.712298	-0.665329	0.297795	-0.439245	0.599401	0.226084	0.992511	-0.86388	0.486118	-2.11108	0.0044335	0.402632	0.941654	-1.44365	0.173477	0.25667	0.884587	-0.415355	0.861035	-0.579766	0.897787	2.36775	0.00337613	-0.817987	1	-0.0560258	1	-0.821449	1	0.765423	1	-1.30323	0.176738	0.445064	0.956391	-1.74829	0.0240902	1.64429	0.0382826	0.206843	1
Potri.001G004200	poptri	AT1G55325.2	GCT	-0.0977358	0.72616	0.181619	0.657224	-0.279354	0.0768059	-0.27682	0.0851946	-0.115034	0.632737	0.161786	0.687988	-0.351843	0.360907	-0.415153	0.138091	-0.0587752	1	0.0191514	1	-0.389706	0.180592	0.0231959	1	0.370995	0.532394	0.0254465	1	0.0819711	1	0.0586898	1	0.0824974	1	-0.0238076	1	-0.00461935	1	0.375566	0.517866	-0.380185	0.192341	-0.350168	0.258613	0.086542	1
Potri.001G004300	poptri	AT4G26310.1		0.0769148	0.730144	0.0721362	0.919204	0.00477854	0.99637	0.400946	0.000462251	0.184639	0.195733	-0.216307	0.280233	0.418955	0.000590836	0.595065	1.68744e-08	0.146889	0.556822	0.249564	0.118649	-0.0991431	0.548133	0.359929	0.00333967	-0.169392	0.500264	-0.694208	4.02518e-11	0.21304	0.599482	0.118578	1	0.114065	1	0.00451343	1	0.294688	0.0160333	-0.158001	0.561026	0.452689	1.93277e-05	-0.230128	0.0679442	0.22443	0.244094
Potri.001G004366	poptri	AT5G19760.1		NA	NA	NA	NA	NA	NA	NA	NA	NA	NA	NA	NA	NA	NA	NA	NA	NA	NA	NA	NA	NA	NA	NA	NA	NA	NA	NA	NA	NA	NA	NA	NA	NA	NA	NA	NA	NA	NA	NA	NA	NA	NA	NA	NA	NA	NA
Potri.001G004432	poptri			0.905821	0.987062	0.357182	1	0.548639	0.989326	-1.11022	0.932842	-0.0184359	1	1.09178	1	0	1	-1.99251	0.928413	0	1	0	1	0.601432	1	0.123837	1	0	1	2.59394	0.96067	0.761603	1	0.842713	1	0	1	0.824433	1	0	1	0	1	0	1	2.27447	0.924681	0.972441	1
Potri.001G004500	poptri	AT5G19760.1		0.159516	0.456137	0.231899	0.511451	-0.072383	0.77282	0.14339	0.461331	-0.0558501	0.894718	-0.19924	0.542309	0.103937	0.952221	0.354009	0.241992	-0.0305424	1	-0.212807	0.87747	0.0781227	0.916208	-0.0314335	1	-0.316744	0.67184	-0.275886	0.548734	-0.000891101	1	-0.022596	1	0.214962	1	-0.237558	1	0.227477	0.637495	0.0804827	1	0.146994	0.749423	0.268334	0.4494	0.396336	0.464008
Potri.001G004600	poptri	AT5G19770.1	TUA3	-0.269108	0.629215	0.206178	0.916717	-0.475287	0.209471	0.40949	0.310586	0.751129	0.0371377	0.341638	0.724588	0.362702	0.773937	-0.280576	0.735593	1.28434	0.0449311	1.04752	0.132811	-0.146572	0.922551	1.46631	0.00728463	0.684819	0.596337	0.134004	0.98991	0.181969	1	0.299488	1	-0.279815	1	0.579303	1	-0.34379	0.760155	0.641824	0.641906	-0.985614	0.0738554	-0.894604	0.120907	0.138975	1
Potri.001G004700	poptri	AT5G19790.1	RAP2.11	NA	NA	NA	NA	NA	NA	NA	NA	NA	NA	NA	NA	NA	NA	NA	NA	NA	NA	NA	NA	NA	NA	NA	NA	NA	NA	NA	NA	NA	NA	NA	NA	NA	NA	NA	NA	NA	NA	NA	NA	NA	NA	NA	NA	NA	NA
Potri.001G004800	poptri	AT5G19820.1	emb2734	-0.031193	0.994767	0.161658	0.781463	-0.192851	0.342096	-0.00791453	1	0.0691409	0.876792	0.0770554	0.981502	0.00143488	1	-0.10674	0.887054	0.0791653	1	0.022585	1	0.106702	0.889189	0.0772414	1	0.0211501	1	0.213441	0.782563	-0.00192392	1	-0.0239677	1	0.117095	1	-0.141063	1	-0.132142	0.911574	0.194825	0.949589	-0.326968	0.419644	0.0601488	0.971546	0.171751	0.941144
Potri.001G004900	poptri			NA	NA	NA	NA	NA	NA	NA	NA	NA	NA	NA	NA	NA	NA	NA	NA	NA	NA	NA	NA	NA	NA	NA	NA	NA	NA	NA	NA	NA	NA	NA	NA	NA	NA	NA	NA	NA	NA	NA	NA	NA	NA	NA	NA	NA	NA
Potri.001G005000	poptri	AT5G19830.1		-0.0746047	0.779112	0.00793825	1	-0.0825429	0.665319	0.830509	5.73245e-12	0.86136	6.66293e-13	0.030851	1	0.836778	1.01166e-05	0.844312	1.90647e-06	0.790793	0.000124096	0.730793	0.000196835	0.605934	0.00209697	1.20831	7.27292e-12	-0.105985	0.961545	-0.238378	0.354843	0.417521	0.209206	-0.0408579	1	-0.162866	1	0.122008	1	-0.0333247	1	-0.208852	0.672309	0.175527	0.424043	-0.165718	0.499659	0.314654	0.29601
Potri.001G005100	poptri	AT3G13540.1	ATMYB5,MYB5	-0.0871291	0.842649	-0.0803606	0.981869	-0.00676846	0.998266	-0.740577	1.89562e-05	-0.319149	0.134199	0.421428	0.124882	-0.840135	0.0237065	-0.670606	0.0515219	-0.719825	0.109977	-0.113115	1	-0.439926	0.255322	-0.419494	0.413468	0.72702	0.189334	0.23068	0.766911	0.300332	1	-0.0308708	1	-0.0129465	1	-0.0179243	1	0.138658	0.910774	0.107363	1	0.0312952	1	-0.357682	0.409535	-0.319325	0.74498
Potri.001G005200	poptri			-0.274002	0.659895	0.114713	1	-0.388715	0.376872	-0.605904	0.131401	-0.328351	0.543277	0.277553	0.850889	-0.350733	0.876993	-0.926222	0.204245	-0.504079	0.814593	0.314104	1	-0.603869	0.480886	-0.721295	0.502246	0.664836	0.759865	0.322353	0.885658	-0.217216	1	0.249653	1	0.534085	1	-0.284433	1	-0.325837	0.864015	0.380739	0.959018	-0.706576	0.381901	-0.668321	0.436613	-0.501313	0.829806
Potri.001G005300	poptri	AT5G19850.1		0.697366	0.0117072	-0.102324	0.996696	0.79969	0.00211559	0.229303	0.523575	0.367685	0.260982	0.138382	0.952027	-0.234505	0.865444	0.799104	0.0665802	0.173371	0.998664	-0.211619	1	1.10853	0.00852131	0.219777	0.886978	0.0228861	1	0.309428	0.714936	0.0464062	1	-0.124295	1	-0.375477	1	0.251182	1	0.909314	0.0583938	0.0323999	1	0.876915	0.0410694	1.19586	0.00348406	0.0559201	1
Potri.001G005400	poptri	AT5G11950.2		3.09167	3.19325e-05	0.487064	0.916717	2.60461	0.000390909	0.897539	0.344817	0.984815	0.322589	0.0872763	1	0.379021	1	1.4829	0.323821	0.781749	0.933922	0.0260663	1	2.23281	0.104989	0.270166	1	-0.352955	1	0.749911	0.820774	-0.511583	1	1.88485	1	0.272289	1	1.61257	1	2.98873	0.05056	0.675016	0.990844	2.31372	0.0967512	4.0916	0.0018251	0.516388	1
Potri.001G005500	poptri	AT4G08810.1	SUB1	-0.0706707	0.727443	0.111977	0.740586	-0.182647	0.117866	-0.0393615	0.876871	-0.0217865	0.973316	0.017575	1	-0.160661	0.644977	-0.194459	0.354665	0.240928	0.4731	0.00253614	1	-0.19233	0.380924	0.13066	0.745063	0.163197	0.811806	0.0021294	1	-0.110268	1	0.00658854	1	-0.0707602	1	0.0773487	1	-0.0272091	1	0.330829	0.286539	-0.358038	0.0476973	-0.188277	0.409318	0.0573634	1
Potri.001G005600	poptri	AT3G13600.1		0.0279049	0.996362	-0.264414	0.769972	0.292319	0.368675	0.500989	0.0956073	0.266203	0.522049	-0.234786	0.77177	0.600224	0.450799	0.593075	0.304529	0.311104	0.906341	0.240085	1	0.699654	0.230535	-0.174662	0.974656	-0.360139	0.887626	0.106579	0.991952	-0.485766	1	-0.133883	1	-0.0117905	1	-0.122093	1	-0.141032	0.958805	-0.300911	0.93214	0.159878	0.885845	0.325686	0.655117	-0.426537	0.775931
Potri.001G005700	poptri	AT4G25650.1	ACD1-LIKE,PTC52,TIC55-IV	0.0536714	0.996362	-0.313795	0.965599	0.367466	0.71126	0.349431	0.752327	-0.249457	0.898714	-0.598889	0.748343	-0.423095	0.969014	0.586045	0.745286	0.85802	0.884217	-0.14255	1	-1.03123	0.570277	0.295443	1	0.280545	1	-1.61728	0.371964	-0.562576	1	-0.0936162	1	-0.927149	1	0.833533	1	0.915524	0.642101	0.353965	1	0.561559	0.762699	-0.982299	0.604772	-0.489156	0.985781
Potri.001G005800	poptri			NA	NA	NA	NA	NA	NA	NA	NA	NA	NA	NA	NA	NA	NA	NA	NA	NA	NA	NA	NA	NA	NA	NA	NA	NA	NA	NA	NA	NA	NA	NA	NA	NA	NA	NA	NA	NA	NA	NA	NA	NA	NA	NA	NA	NA	NA
Potri.001G005900	poptri	AT4G25650.1	ACD1-LIKE,PTC52,TIC55-IV	-0.406861	0.066146	-0.00185895	1	-0.405002	0.0467283	-0.943114	1.29594e-07	-0.90718	4.44525e-07	0.0359339	1	-1.02795	0.00299572	-1.00144	0.00191368	-0.80267	0.054291	-0.613934	0.199287	-1.28735	5.79886e-05	-0.84732	0.0203821	0.414013	0.639389	-0.285912	0.660521	-0.0446506	1	-0.191617	1	0.00904772	1	-0.200665	1	-0.165108	0.864727	0.234326	0.910695	-0.399434	0.316942	-0.865034	0.0105396	-0.224338	0.883097
Potri.001G006000	poptri	AT2G42820.1	HVA22F	0.0415098	0.996362	-0.932549	0.0498663	0.974059	0.00117993	1.1537	5.21498e-05	0.978274	0.00100182	-0.175429	0.931552	0.984563	0.143672	1.17482	0.0293019	1.2831	0.0694557	1.11661	0.109627	1.2288	0.0243032	0.518517	0.613096	0.132047	1	0.0539751	1	-0.764582	0.95023	-0.0599487	1	-0.843	1	0.783051	1	0.130311	0.989643	-0.544463	0.754958	0.674774	0.271634	0.0522391	1	-1.44109	0.0554531
Potri.001G006100	poptri	AT2G41890.1		-0.629484	0.150801	0.314794	0.81828	-0.944277	0.0104087	0.1874	0.771586	-0.112138	0.933479	-0.299538	0.824156	0.568957	0.468681	-0.429662	0.492059	0.595895	0.550583	0.111536	1	-1.40725	0.00607844	0.868838	0.164397	-0.45742	0.797539	-0.977592	0.123145	0.272943	1	0.13239	1	0.00177554	1	0.130615	1	-0.866229	0.143787	0.0287133	1	-0.894942	0.0787101	-1.3864	0.00656893	0.759077	0.402239
Potri.001G006200	poptri	AT3G13600.1		0.408085	0.734782	-0.282526	0.983344	0.69061	0.377146	0.380979	0.735531	1.46231	0.0387051	1.08133	0.324577	0.130407	1	0.164892	0.990521	0.725694	0.86435	0.503419	1	3.08805	0.00212439	0.244829	1	0.373012	1	2.92316	0.00277875	-0.480865	1	-0.765484	1	-0.470755	1	-0.294729	1	-0.731	0.701269	0.124532	1	-0.855531	0.511142	1.81915	0.0526513	-0.729346	0.836761
Potri.001G006250	poptri			-0.0559633	1	0.357188	1	-0.413152	0.989326	-0.148436	1	-0.0184423	1	0.129994	1	0	1	0	1	1.02415	1	0.131457	1	0.651177	1	0	1	0.831795	1	1.68191	0.991952	-1.86209	1	0	1	0	1	0	1	0	1	1.74277	1	-2.19223	0.929532	0.40066	1	-0.951114	1
Potri.001G006300	poptri	AT1G55300.1	TAF7	0.454893	0.0946388	-0.309425	0.621344	0.764318	0.00119025	0.676071	0.00400953	0.552802	0.0285679	-0.123269	0.95557	0.71296	0.0850879	1.38174	1.50789e-05	-0.0516052	1	0.412073	0.607941	1.18521	0.000392825	0.137506	0.94655	-0.300887	0.832645	-0.196532	0.828816	0.189111	1	-0.0647706	1	0.0172397	1	-0.0820102	1	0.604008	0.146635	-0.747326	0.170653	1.35133	2.36417e-05	0.708363	0.0461477	-0.257327	0.842167
Potri.001G006400	poptri	AT3G13570.1	SCL30A	0.0480611	0.905546	0.0968558	0.870752	-0.0487947	0.851066	0.459788	0.000227141	0.111565	0.579615	-0.348223	0.0504292	0.506136	0.00191166	0.696148	1.44326e-06	0.137373	0.765673	0.0622399	1	-0.0447343	0.923646	0.288901	0.152006	-0.443896	0.0347222	-0.740883	6.31256e-07	0.151528	1	0.0108221	1	0.131567	1	-0.120745	1	0.200835	0.35632	-0.237196	0.475907	0.43803	0.00407701	-0.0961521	0.720106	0.358228	0.136207
Potri.001G006500	poptri	AT3G13560.2		-0.272367	0.589203	0.0416369	1	-0.314004	0.42336	-0.495878	0.159557	-0.802145	0.0145163	-0.306267	0.750739	-0.339071	0.829275	-0.939059	0.113204	-0.172113	1	-0.334248	0.977432	-1.33933	0.0190037	-0.723667	0.388417	0.00482287	1	-0.400267	0.752786	-0.551554	1	0.255573	1	0.122276	1	0.133297	1	-0.344415	0.78869	0.289234	0.981718	-0.633649	0.349763	-0.749505	0.266183	-0.267143	0.962305
Potri.001G006600	poptri	AT1G55320.1	AAE18	0.131981	0.996362	0.774746	0.830164	-0.642765	0.617619	-1.09018	0.327417	-0.696957	0.640917	0.393225	0.991028	-1.37989	0.668715	-2.94724	0.0769989	1.28857	0.795156	-0.580852	1	-1.58982	0.418706	0.910665	0.844499	0.799039	1	1.35742	0.668928	-0.37791	1	0.810047	1	-0.89351	1	1.70356	1	-0.757298	0.880236	1.77496	0.709402	-2.53225	0.150746	-0.19892	0.996126	0.598007	1
Potri.001G006700	poptri	AT1G55320.1	AAE18	0.495601	0.367138	-0.670794	0.472891	1.16639	0.00426435	-0.668142	0.137709	-0.210987	0.806434	0.457155	0.667072	-1.37284	0.0361346	0.609361	0.383003	-1.18372	0.14008	0.0876178	1	0.645944	0.353864	-1.26134	0.0635163	1.46046	0.087986	0.0365833	1	-0.0776174	1	-0.384884	1	-0.288323	1	-0.0965608	1	1.59732	0.0113118	-0.0991964	1	1.69652	0.00279151	0.173443	0.92186	-1.63728	0.0412143
Potri.001G006800	poptri	AT3G13610.1		0.264633	0.996362	0	1	0.228042	0.991338	0	1	-0.339033	0.995514	0.450591	1	0	1	0	1	0	1	0	1	0.651177	1	0	1	0	1	1.68191	0.991952	0	1	0	1	0	1	0	1	0	1	0	1	0	1	1.36244	0.971546	0	1
Potri.001G006900	poptri	AT3G13610.1		0	1	0.357188	1	-0.413152	0.989326	0	1	-0.339033	0.995514	0.450591	1	0	1	0	1	0	1	0	1	0	1	0.123837	1	0	1	0	1	0.761603	1	0	1	0	1	0	1	0	1	0	1	0	1	0	1	0.972441	1
Potri.001G007000	poptri	AT1G15670.1		2.72511	NA	0.346443	NA	2.37867	NA	0.627312	NA	0.525531	NA	-0.101781	NA	0.155535	NA	2.66645	NA	0.0508685	NA	-0.515581	NA	3.15782	NA	-0.47504	NA	-0.671116	NA	0.491373	NA	-0.525909	NA	0.365449	NA	0.370145	NA	-0.00469584	NA	2.87636	NA	0.265478	NA	2.61089	NA	4.03885	NA	0.410685	NA
Potri.001G007100	poptri	AT1G55290.1		2.01112	2.84735e-06	0.790805	0.459551	1.22032	0.00279389	1.62188	0.000844374	1.85113	0.000108988	0.229254	0.931722	1.34175	0.398101	2.42529	0.00160172	0.777566	0.738059	1.25825	0.593773	2.7718	0.000352305	1.12377	0.356312	-0.0835063	1	0.346505	0.831516	0.346202	1	0.920184	1	1.0488	1	-0.128613	1	2.00372	0.00680295	0.484609	0.935549	1.51911	0.0241401	2.43373	0.000267476	0.914317	0.580377
Potri.001G007201	poptri	AT3G13620.1		0.128473	0.839808	-0.571822	0.289399	0.700295	0.0107745	0.567461	0.0481971	0.865827	0.00125169	0.298366	0.67253	0.60523	0.335108	1.19464	0.00494075	-0.0509199	1	0.731384	0.272646	1.57235	0.000180261	0.355405	0.693846	0.126153	1	0.377714	0.634382	0.406325	1	-0.388744	1	-0.242383	1	-0.146362	1	0.200663	0.876397	-0.898533	0.20435	1.0992	0.010679	0.452223	0.408715	-0.618361	0.47678
Potri.001G007300	poptri	AT3G13620.1		0.173567	0.746784	-0.547782	0.340041	0.721349	0.0103729	0.339787	0.309352	0.581642	0.0557363	0.241855	0.802447	0.345242	0.743502	0.80049	0.101166	-0.0470128	1	0.702324	0.371101	1.18083	0.0106793	-0.117252	1	0.357082	0.892957	0.38034	0.679007	-0.0702392	1	-0.159	1	-0.169754	1	0.0107531	1	0.296247	0.772365	-0.562009	0.6503	0.858256	0.0806745	0.319505	0.659841	-0.98933	0.184662
Potri.001G007400	poptri	AT5G09280.1		-0.0454657	1	-0.283992	1	0.238526	0.989326	-0.45854	0.94669	-0.339029	0.989724	0.119512	1	1.27325	1	-1.03075	0.963078	-1.59956	1	0.131433	1	-0.310604	1	-0.83795	1	-1.14181	1	0.720142	1	0.761611	1	0.842701	1	0.980046	1	-0.137346	1	-1.46129	0.974671	-1.89276	1	0.431469	1	0.400664	1	0.0106636	1
Potri.001G007501	poptri	AT2G20142.1		0.254447	0.908995	-0.32272	0.979646	0.577167	0.546257	0.959281	0.27959	0.616324	0.608267	-0.342956	0.962909	2.47576	0.192756	0.069724	1	0.268075	1	0.866394	0.988879	0.542435	0.816153	0.612217	0.914807	-1.60936	0.574619	0.472711	0.92706	0.344142	1	1.42486	1	0.745059	1	0.679803	1	-0.98117	0.622186	-1.46262	0.647586	0.481452	0.856137	1.1009	0.515377	0.490881	0.996322
Potri.001G007600	poptri	AT5G17230.3	PSY	-0.68274	0.996362	-0.590185	1	-0.0925549	0.998686	-0.78962	0.966766	-0.0328327	1	0.756787	1	-1.66194	1	-0.0689568	1	0	1	-0.00142882	1	0	1	0.123837	1	1.66051	1	-0.241643	1	0.761603	1	-1.08067	1	-0.943322	1	0	1	0.512321	1	0	1	0.431465	1	-1.38984	0.971546	-0.818056	1
Potri.001G007700	poptri	AT5G17230.2	PSY	0.631766	0.299283	-0.31039	0.916717	0.942156	0.0647247	0.0134527	1	0.189975	0.890309	0.176522	1	-0.00486967	1	0.0511526	1	-0.0236509	1	-0.560387	0.976689	0.684326	0.552661	0.299309	0.987611	-0.555518	0.956517	0.633174	0.697039	0.32296	1	0.183639	1	-0.59472	1	0.778359	1	0.239662	0.972428	-0.613501	0.921769	0.853163	0.447856	1.42835	0.136033	0.264976	1
Potri.001G007800	poptri	AT2G42500.1	PP2A-3	0.093564	0.629367	0.0989533	0.830164	-0.00538927	0.993669	-0.20166	0.116008	0.0311505	0.951503	0.23281	0.213015	-0.152329	0.698893	-0.283814	0.159133	-0.17471	0.723629	-0.0917274	1	0.277589	0.178847	-0.108038	0.838235	0.0606019	1	0.561403	0.00435434	0.0666719	1	0.00899642	1	0.111972	1	-0.102975	1	-0.122488	0.758275	0.089591	0.993847	-0.212079	0.343855	0.378313	0.0526061	0.095661	0.947283
Potri.001G007900	poptri	AT2G42520.1		0.0790866	0.70409	0.105586	0.796043	-0.0264997	0.943981	0.353899	0.00173354	0.423869	0.000131436	0.0699702	0.925186	0.420438	0.102338	0.312198	0.177336	0.329507	0.35214	0.432062	0.124184	0.543854	0.010261	0.293247	0.337662	0.0116245	1	0.231656	0.499333	-0.0362597	1	0.0771235	1	0.182929	1	-0.105806	1	-0.0311163	1	0.0919983	1	-0.123115	0.720703	0.188915	0.514327	0.0441141	1
Potri.001G008000	poptri	AT1G55270.1		-0.43853	0.258479	0.022275	1	-0.460805	0.174812	-0.0157524	1	0.151949	0.824919	0.167701	0.942493	0.110949	1	-0.0345743	1	-0.100171	1	0.229536	1	0.432689	0.615457	-0.167349	0.993347	0.118587	1	0.467263	0.681659	-0.0671787	1	-0.456997	1	0.236932	1	-0.693929	1	-0.60252	0.489496	0.0258119	1	-0.628332	0.357791	-0.253844	0.827104	-0.159953	1
Potri.001G008100	poptri	AT4G26130.1		NA	NA	NA	NA	NA	NA	NA	NA	NA	NA	NA	NA	NA	NA	NA	NA	NA	NA	NA	NA	NA	NA	NA	NA	NA	NA	NA	NA	NA	NA	NA	NA	NA	NA	NA	NA	NA	NA	NA	NA	NA	NA	NA	NA	NA	NA
Potri.001G008200	poptri	AT2G26110.1		0.585228	0.996362	1.51565	0.985571	-0.930422	0.926947	-0.789628	0.949479	0.498831	0.994365	1.28846	1	0	1	0	1	-0.637766	1	0	1	1.5416	0.971135	0.707949	1	0	1	2.57234	0.961498	1.34571	1	0	1	0.980007	1	-1.09912	1	0	1	1.04263	1	-1.49209	0.965058	2.25286	0.926047	2.51833	1
Potri.001G008300	poptri	AT1G55265.1		0.585062	0.0451724	-0.217694	0.850697	0.802756	0.00254761	0.303116	0.365407	0.204561	0.647618	-0.098555	1	-0.199248	0.909162	1.15139	0.0032101	-0.130108	1	0.130066	1	0.82088	0.0583636	-0.322948	0.733732	0.329314	0.870537	-0.330507	0.637658	-0.192841	1	-0.159125	1	-0.0846125	1	-0.0745121	1	1.19151	0.0033865	-0.0154723	1	1.20698	0.00135858	0.53169	0.246794	-0.537627	0.541722
Potri.001G008400	poptri	AT5G19860.1		0.2682	0.296487	-0.212413	0.723851	0.480613	0.0171007	0.675323	0.000378832	0.586806	0.00305976	-0.0885164	0.982566	0.745214	0.0783939	0.93017	0.00810646	0.35561	0.68862	0.716856	0.134567	0.708805	0.0573592	0.350043	0.583422	-0.0283583	1	-0.221365	0.809411	-0.00556764	1	0.206327	1	0.0352068	1	0.17112	1	0.391283	0.478653	-0.354397	0.778527	0.74568	0.0439811	0.198276	0.757725	-0.331606	0.757176
Potri.001G008500	poptri	AT2G44290.1		0.094923	0.986118	-0.0237928	1	0.118716	0.925038	0.132286	0.918345	-0.152092	0.918592	-0.284378	0.919236	0.294268	0.962626	0.210562	0.928413	-0.190235	1	-0.291511	1	-0.745633	0.471389	0.443243	0.858747	-0.585779	0.913889	-0.956195	0.448364	0.633478	1	0.248778	1	-0.153972	1	0.40275	1	0.165072	1	-0.638475	0.872773	0.803547	0.429847	-0.205345	0.944901	0.580782	0.857237
Potri.001G008600	poptri	AT1G11880.1		NA	NA	NA	NA	NA	NA	NA	NA	NA	NA	NA	NA	NA	NA	NA	NA	NA	NA	NA	NA	NA	NA	NA	NA	NA	NA	NA	NA	NA	NA	NA	NA	NA	NA	NA	NA	NA	NA	NA	NA	NA	NA	NA	NA	NA	NA
Potri.001G008700	poptri	AT3G32940.1		-0.428343	0.060048	0.272422	0.596361	-0.700765	0.000485888	-0.492623	0.0167654	-0.052115	0.955604	0.440508	0.149674	-0.539544	0.136456	-0.982176	0.000366535	0.07146	1	0.223958	0.883798	-0.60697	0.0444287	0.255561	0.63866	0.763501	0.0577681	0.375206	0.390631	0.184101	1	-0.0143321	1	0.0477972	1	-0.0621293	1	-0.456964	0.227274	0.658801	0.138981	-1.11576	3.8674e-05	-0.845259	0.00302468	0.0794007	1
Potri.001G008800	poptri	AT1G55250.3	HUB2	-0.0258306	0.988215	0.0250235	1	-0.0508541	0.839127	-0.326353	0.0133429	-0.147074	0.401586	0.179279	0.516951	-0.417591	0.153063	-0.334116	0.18711	-0.233744	0.675383	0.0180324	1	-0.261038	0.344345	-0.208126	0.630946	0.435623	0.297897	0.0730784	0.963792	0.0256185	1	0.0427028	1	0.0423221	1	0.000380645	1	0.126178	0.831501	0.226169	0.785525	-0.0999912	0.830357	-0.236367	0.433032	-0.183836	0.819701
Potri.001G008900	poptri	AT1G55230.1		3.15684	0.000859671	1.87689	0.327994	1.27995	0.192377	0.0429341	1	0.313959	0.912856	0.271025	1	0.967688	0.868579	1.27645	0.52138	-1.9228	0.554319	0.320254	1	1.75411	0.335016	-0.708587	0.910539	-0.647434	1	0.477658	0.963512	1.21421	1	2.52626	1	3.05637	1	-0.530113	1	2.83502	0.145027	0.165887	1	2.66913	0.116099	3.96011	0.0151601	2.02753	0.585928
Potri.001G009000	poptri	AT1G55230.1		-1.60379	0.401868	-2.07796	0.542317	0.474163	0.893972	-0.811923	0.736344	0.120734	0.995514	0.932658	0.898625	-0.716774	1	-0.271064	1	-1.59957	0.954182	-0.134929	1	0.521465	0.979878	0.101921	1	0.581845	1	0.792529	0.98911	1.70149	1	-2.02133	1	-1.88399	1	-0.137347	1	-1.57563	0.835827	-2.76678	0.812379	1.19116	0.867418	-1.36494	0.811001	-1.64714	0.918298
Potri.001G009100	poptri	AT1G58170.1		-0.54106	0.016672	-0.28751	0.585595	-0.25355	0.309284	-0.102277	0.795662	0.153152	0.667346	0.255429	0.5992	0.0273773	1	-0.413469	0.290584	0.026145	1	-0.1229	1	0.508636	0.172219	0.0564104	1	-0.150277	1	0.922105	0.00912218	0.0302655	1	-0.621197	1	-0.343575	1	-0.277622	1	-1.06204	0.00141008	-0.344808	0.726653	-0.717236	0.0318992	0.0103384	1	-0.164265	0.945704
Potri.001G009200	poptri	AT5G19875.1		0.282009	0.542668	-0.253681	0.846839	0.535689	0.106477	0.531631	0.129572	0.34493	0.43788	-0.186701	0.914499	0.193843	0.972828	0.279291	0.731808	1.24393	0.144832	0.515852	0.785525	-0.114421	0.966626	0.742138	0.446852	0.322008	0.956574	-0.393711	0.708594	-0.501793	1	0.475516	1	-0.737224	1	1.21274	1	0.560964	0.466902	0.312864	0.951283	0.2481	0.783829	-0.154756	0.92186	-0.510938	0.725116
Potri.001G009300	poptri	AT5G19875.1		-1.36965	0.524297	0.85082	0.916717	-2.22047	0.153304	-2.37851	0.12573	-1.19143	0.576405	1.18708	0.819965	-1.35616	0.846837	-5.82746	0.0345337	0.836452	1	-0.388036	1	-3.696	0.190593	2.01732	0.66397	0.968123	1	2.13146	0.735964	1.18087	1	0.486488	1	-1.17919	1	1.66568	1	-3.98481	0.282299	1.01342	1	-4.99823	0.0857559	-2.82147	0.380208	1.22616	0.94234
Potri.001G009400	poptri	AT2G02030.1		NA	NA	NA	NA	NA	NA	NA	NA	NA	NA	NA	NA	NA	NA	NA	NA	NA	NA	NA	NA	NA	NA	NA	NA	NA	NA	NA	NA	NA	NA	NA	NA	NA	NA	NA	NA	NA	NA	NA	NA	NA	NA	NA	NA	NA	NA
Potri.001G009501	poptri	AT2G20480.1		0.0779384	0.946705	-0.109563	0.987958	0.187501	0.614683	0.639006	0.0189774	0.293885	0.420177	-0.34512	0.559615	1.02306	0.0407454	0.871825	0.0525538	-0.0570587	1	0.264447	0.977424	0.37422	0.520822	0.247983	0.849371	-0.758613	0.362678	-0.497605	0.474615	0.305042	1	0.101857	1	0.242507	1	-0.14065	1	-0.0493787	1	-0.837612	0.269137	0.788234	0.0899092	0.211629	0.808424	0.226042	0.94713
Potri.001G009600	poptri	AT1G69770.1	CMT3	0.306474	0.90892	1.32444	0.503433	-1.01797	0.303064	-1.48924	0.105492	-0.349791	0.871277	1.13945	0.535821	-0.889446	0.793244	-3.55007	0.0065845	1.1705	0.756792	-0.14751	1	-2.21676	0.123152	2.54271	0.125087	0.741936	0.979706	1.33331	0.571065	1.37221	1	1.58017	1	-0.684066	1	2.26424	1	-1.08045	0.666424	1.37588	0.753935	-2.45633	0.0841021	-0.489071	0.879795	2.00615	0.445875
Potri.001G009700	poptri	AT3G13670.1		0.302439	0.145968	-0.0343846	1	0.336824	0.0662398	-0.235388	0.24567	0.0194487	0.995514	0.254837	0.469291	-0.447559	0.282019	0.113927	0.851843	-0.357993	0.562237	-0.0311076	1	0.346595	0.328871	-0.241661	0.694413	0.416451	0.551587	0.232668	0.707355	0.116331	1	-0.0167571	1	0.00500749	1	-0.0217646	1	0.544729	0.140749	0.0945733	1	0.450156	0.177235	0.360946	0.327371	-0.205546	0.87492
Potri.001G009800	poptri	AT2G34860.1	EDA3	-0.310465	0.484804	0.355691	0.678369	-0.666155	0.0334182	-0.385768	0.28358	-0.631147	0.0572083	-0.245379	0.834152	-0.206021	0.962372	-0.655347	0.318782	-0.302563	0.938594	-0.741125	0.510216	-0.740897	0.25274	-0.413635	0.742543	-0.535104	0.802212	-0.0855496	1	-0.111073	1	-0.159904	1	0.280887	1	-0.440791	1	-0.60923	0.488359	0.184346	1	-0.793576	0.21405	-0.159675	0.928476	0.608377	0.676005
Potri.001G009900	poptri	AT3G58060.1		NA	NA	NA	NA	NA	NA	NA	NA	NA	NA	NA	NA	NA	NA	NA	NA	NA	NA	NA	NA	NA	NA	NA	NA	NA	NA	NA	NA	NA	NA	NA	NA	NA	NA	NA	NA	NA	NA	NA	NA	NA	NA	NA	NA	NA	NA
Potri.001G010000	poptri	AT3G58060.1		0.405063	0.606628	-0.711992	0.560581	1.11706	0.0265177	0.945376	0.0752999	1.4715	0.00289101	0.526121	0.682829	0.85902	0.596087	0.939349	0.370275	1.01166	0.611153	1.50775	0.258083	2.0908	0.0177241	0.64226	0.760362	0.648731	0.901111	1.15145	0.353638	-0.369397	1	0.148326	1	-0.507433	1	0.655758	1	0.228654	0.980942	-0.354796	1	0.58345	0.656479	0.731371	0.543064	-1.37292	0.407021
Potri.001G010100	poptri	AT3G58060.1		0.0247476	0.996651	-0.464536	0.726546	0.489283	0.345485	0.536698	0.314179	1.04971	0.0232995	0.513008	0.606633	0.601881	0.69752	0.114274	0.986757	0.811144	0.62281	1.4889	0.114332	1.31799	0.0780546	0.093431	1	0.887019	0.600843	1.20372	0.165841	-0.717713	1	0.245344	1	-0.101955	1	0.3473	1	-0.242263	0.942905	0.107308	1	-0.349571	0.779558	0.0744389	1	-1.49742	0.176062
Potri.001G010200	poptri	AT3G58060.1		0.152545	0.918328	-0.784169	0.44803	0.936714	0.048923	1.07706	0.0275481	1.66402	0.000226723	0.586953	0.522826	0.812847	0.541673	0.649594	0.478755	1.70899	0.138795	2.21063	0.00621921	1.50236	0.0433469	1.10148	0.384025	1.39778	0.230161	0.852762	0.398321	-0.607511	1	0.510936	1	-0.721189	1	1.23213	1	0.347683	0.858334	0.174952	1	0.172731	0.944674	-0.197339	0.92186	-1.83034	0.0645381
Potri.001G010300	poptri	AT3G58060.1		3.10312	8.1261e-06	0.997599	0.618265	2.10552	0.0010778	1.05969	0.209783	1.54996	0.0503259	0.490267	0.848696	0.763734	0.896235	1.76845	0.13573	0.259003	1	0.456954	1	2.684	0.0154746	0.702673	0.856283	-0.30678	1	0.915545	0.608982	0.44367	1	1.8373	1	1.07486	1	0.762441	1	2.84202	0.0282762	0.57013	1	2.27189	0.0481967	4.06434	0.00034592	1.32058	0.683855
Potri.001G010400	poptri	AT4G10620.1		-0.203842	0.255185	0.15548	0.710196	-0.359322	0.0117858	0.601611	6.33992e-06	0.628393	2.36014e-06	0.0267821	1	0.919845	3.6904e-05	0.293012	0.253831	0.598277	0.0269547	0.686929	0.00537043	0.391039	0.115915	0.814034	0.000202253	-0.232916	0.726894	0.0980273	0.904894	0.215757	1	0.123944	1	0.227585	1	-0.103641	1	-0.50289	0.039231	-0.0939829	1	-0.408907	0.073587	-0.171946	0.594908	0.35469	0.374383
Potri.001G010500	poptri	AT3G58040.1	SINAT2	1.25217	0.000143924	-0.0249416	1	1.27711	0.000104352	-0.504515	0.174343	-0.65955	0.0707143	-0.155035	0.976295	-0.915932	0.0502284	0.683675	0.112811	-0.959996	0.0615295	-0.967672	0.0471177	0.757938	0.0771356	-1.57196	5.56662e-05	-0.0517408	1	0.0742627	1	-0.611965	0.90648	0.0351564	1	0.153693	1	-0.118537	1	1.63476	5.76304e-05	0.109629	1	1.52513	7.27029e-05	1.76077	4.73049e-06	-0.450595	0.662045
Potri.001G010600	poptri	AT2G31945.1		1.06305	0.0045882	-0.1722	0.967975	1.23525	0.000554671	1.12809	0.00143016	1.70445	3.01528e-07	0.576353	0.382718	0.639468	0.500222	1.83856	0.000705806	1.06998	0.216091	0.933385	0.304722	2.86774	6.00125e-08	1.33461	0.0432532	0.293916	0.993407	1.02918	0.137942	0.264627	1	-0.0465942	1	-0.432035	1	0.38544	1	1.1525	0.0814077	-0.00152456	1	1.15403	0.047034	1.88776	0.000448274	-0.0308139	1
Potri.001G010700	poptri	AT3G45240.1	ATSNAK2,GRIK1	-0.27032	0.334083	0.0407264	1	-0.311046	0.186117	0.256952	0.311782	0.714411	0.000501008	0.457458	0.153078	0.412305	0.353343	0.188398	0.672956	0.190372	0.892181	1.22405	2.99259e-05	0.00475038	1	0.843996	0.00763979	0.811745	0.0510179	-0.183648	0.814969	0.653625	0.345511	0.196693	1	0.256233	1	-0.0595399	1	-0.027214	1	0.0342995	1	-0.0615135	0.965058	-1.02261	0.000439237	-0.123821	0.989187
Potri.001G010800	poptri	AT1G50480.1	THFS	-0.205617	0.0926991	-0.0255875	1	-0.18003	0.115189	-0.58503	8.25479e-10	-0.551833	8.53642e-09	0.0331973	1	-0.764517	2.22481e-05	-0.571571	0.00141639	-0.424433	0.0783307	-0.555037	0.00533508	-0.555958	0.002521	-0.544276	0.00480651	0.20948	0.705282	0.015613	1	-0.119843	1	-0.267292	1	-0.141722	1	-0.12557	1	-0.074346	0.918202	0.198362	0.738449	-0.272708	0.192206	-0.268213	0.218328	-0.130961	0.867941
Potri.001G010900	poptri	AT5G06700.1	TBR	-0.667093	0.812018	-0.401468	1	-0.265625	0.959619	-1.95449	0.195923	-0.681033	0.778818	1.27346	0.757861	-3.78822	0.209362	-1.03075	0.846745	0.0155069	1	-3.00715	0.457285	1.92793	0.537746	-0.205443	1	0.781076	1	2.95868	0.405376	-0.22095	1	-3.20693	1	-2.22367	1	-0.983262	1	-0.449465	1	1.58006	0.933576	-2.02952	0.542331	1.72814	0.600401	0.578031	1
Potri.001G011000	poptri	AT4G08780.1		-0.496859	0.283513	-0.526119	0.55299	0.0292605	0.991338	-0.00803208	1	0.282745	0.62544	0.290777	0.832004	0.344483	0.860362	-0.743152	0.313725	0.266188	0.990413	0.224267	1	0.371765	0.703536	0.235326	0.958893	-0.120217	1	1.11492	0.164255	-0.0308616	1	-0.209779	1	-0.498234	1	0.288454	1	-1.29741	0.0784984	-0.576529	0.81435	-0.720885	0.344092	-0.0622809	1	-0.487174	0.826582
Potri.001G011100	poptri			NA	NA	NA	NA	NA	NA	NA	NA	NA	NA	NA	NA	NA	NA	NA	NA	NA	NA	NA	NA	NA	NA	NA	NA	NA	NA	NA	NA	NA	NA	NA	NA	NA	NA	NA	NA	NA	NA	NA	NA	NA	NA	NA	NA	NA	NA
Potri.001G011200	poptri	AT3G49120.1	ATPCB,ATPERX34,PERX34,PRX34,PRXCB	-0.464226	0.268513	-0.400294	0.65727	-0.063932	0.962546	-0.228369	0.647167	0.0246776	0.995776	0.253047	0.849332	0.0160684	1	-0.639437	0.350522	-0.138788	1	-0.145137	1	0.382234	0.648947	-0.223746	0.949454	-0.161206	1	1.02167	0.16257	-0.0849583	1	-0.443714	1	-0.318319	1	-0.125395	1	-1.09922	0.113031	-0.473175	0.859268	-0.626045	0.375599	0.0836575	0.983935	-0.396928	0.871148
Potri.001G011300	poptri	AT3G49120.1	ATPCB,ATPERX34,PERX34,PRX34,PRXCB	-0.385832	0.490998	-0.205693	0.943707	-0.180139	0.783131	-0.143811	0.866941	0.0117423	1	0.155553	0.99543	0.151429	1	-0.625773	0.488826	1.97738e-05	1	-0.031641	1	0.0382704	1	0.0271246	1	-0.18307	1	0.664044	0.602592	0.0271048	1	-0.155638	1	-0.167442	1	0.0118037	1	-0.93284	0.340421	-0.318851	1	-0.613989	0.514311	-0.0857265	0.997683	-0.108676	1
Potri.001G011400	poptri	AT5G06730.1		NA	NA	NA	NA	NA	NA	NA	NA	NA	NA	NA	NA	NA	NA	NA	NA	NA	NA	NA	NA	NA	NA	NA	NA	NA	NA	NA	NA	NA	NA	NA	NA	NA	NA	NA	NA	NA	NA	NA	NA	NA	NA	NA	NA	NA	NA
Potri.001G011500	poptri	AT5G06720.1	ATPA2,PA2	1.63426	0.0213771	0.318192	0.965968	1.31606	0.054154	0.417298	0.688251	2.19946	0.000586299	1.78216	0.0425205	1.03645	0.57767	-1.20578	0.299242	0.735427	0.843346	2.36707	0.060669	2.87545	0.00320014	0.807191	0.70328	1.33062	0.58619	4.08123	2.9554e-05	0.0717639	1	1.96011	1	0.813121	1	1.14699	1	-0.282117	0.976464	0.512101	0.98546	-0.794218	0.572252	2.46849	0.0136599	-0.746757	0.843452
Potri.001G011600	poptri	AT5G19890.1		-0.69714	0.996362	-0.604585	1	0	1	-1.11021	0.932842	-0.659619	0.99152	0.450591	1	-1.66189	1	0	1	0	1	-0.830093	1	0	1	0	1	0.831795	1	0	1	0	1	-1.08061	1	-0.943267	1	0	1	0	1	0	1	0	1	-0.561118	1	-0.951114	1
Potri.001G011700	poptri	AT1G51110.1		-0.818327	0.189948	0.498812	0.769686	-1.31714	0.0106177	-0.180887	0.881039	0.0702457	0.994457	0.251132	0.967231	0.650305	0.693535	-1.97718	0.0112072	0.739495	0.723629	0.517253	0.95156	-0.751252	0.45083	0.807417	0.552499	-0.133052	1	1.22592	0.254797	0.0679215	1	0.342219	1	0.360403	1	-0.0181834	1	-2.28526	0.00689908	0.449593	0.963378	-2.73486	0.000279748	-0.926286	0.345369	0.650566	0.807395
Potri.001G011800	poptri	AT5G19900.1		0.163834	0.277244	0.0774851	0.898541	0.0863489	0.592288	-0.0274563	0.94106	-0.179663	0.204595	-0.152207	0.561618	0.0864916	0.84916	0.188596	0.259927	-0.400277	0.0262727	-0.144082	0.772731	-0.279632	0.0822887	-0.130395	0.652078	-0.230574	0.459792	-0.468228	0.00255178	0.269882	0.639493	0.167558	1	0.225369	1	-0.0578113	1	0.269662	0.129351	-0.261399	0.352764	0.531061	0.000140651	0.0320082	0.96825	0.239057	0.391039
Potri.001G011900	poptri	AT3G07160.1	ATGSL10,CALS9,gsl10	0.0857378	0.859008	0.220794	0.691094	-0.135056	0.617193	-0.480632	0.0139272	0.0160196	0.995514	0.496651	0.0656448	-0.686405	0.09286	-0.632146	0.0737674	-0.140874	0.991707	-0.0743983	1	0.0975607	0.918716	0.0256248	1	0.612007	0.336205	0.729707	0.0718279	0.166499	1	0.00961117	1	-0.000598298	1	0.0102095	1	0.0638705	1	0.544933	0.433043	-0.481062	0.211335	0.18157	0.772489	0.0994248	1
Potri.001G012100	poptri			NA	NA	NA	NA	NA	NA	NA	NA	NA	NA	NA	NA	NA	NA	NA	NA	NA	NA	NA	NA	NA	NA	NA	NA	NA	NA	NA	NA	NA	NA	NA	NA	NA	NA	NA	NA	NA	NA	NA	NA	NA	NA	NA	NA	NA	NA
Potri.001G012200	poptri	AT5G13000.1	ATGSL12,gsl12	-0.204812	0.872226	0.669481	0.584742	-0.874293	0.0906197	-0.804519	0.132586	-0.460677	0.514391	0.343842	0.879539	-0.384737	0.808798	-2.17194	0.000124239	0.772707	0.508068	0.13182	1	-2.29899	6.84022e-05	1.18227	0.109001	0.516557	0.849764	-0.127053	0.99297	0.409562	1	1.00109	1	-0.216178	1	1.21727	1	-0.786111	0.355181	0.941266	0.454871	-1.72738	0.00338293	-1.42972	0.021002	0.834271	0.506928
Potri.001G012300	poptri	AT5G42340.1	PUB15	-0.38031	0.763803	0.235238	0.995644	-0.615547	0.429608	-0.796069	0.267176	-0.954431	0.203952	-0.158362	1	-0.241156	1	-1.62774	0.175151	-0.388302	1	0.038788	1	-2.55355	0.0829625	-0.725838	0.78684	0.279944	1	-0.925815	0.794306	-0.337537	1	0.801408	1	0.584305	1	0.217103	1	-0.585174	0.851171	0.437159	1	-1.02233	0.479233	-1.79093	0.288004	-0.180322	1
Potri.001G012400	poptri			-1.39642	0.427055	-0.173898	1	-1.22252	0.43914	0.0419135	1	-0.127428	0.995514	-0.169342	1	-1.56138	0.719227	-1.95047	0.552826	2.70591	0.541871	-0.672578	1	0.239147	1	0.670701	0.997459	0.888802	1	2.18962	0.614591	-2.03521	1	-1.64904	1	-2.43141	1	0.782371	1	-2.03813	0.626422	1.83588	0.800745	-3.87401	0.101844	-0.737312	0.878563	-1.08813	0.934586
Potri.001G012500	poptri	AT3G12120.1	FAD2	-1.32707	0.503323	-0.260594	1	-1.06648	0.549633	-0.15527	0.981667	-0.181602	0.995423	-0.0263313	1	0.368798	1	-3.10868	0.191336	5.87462	0.0643327	-0.452786	1	-1.92995	0.4809	6.04072	0.0302477	-0.821585	1	1.17873	0.858907	0.166103	1	-0.112606	1	-5.68898	1	5.57638	1	-3.59008	0.190419	-0.183163	1	-3.40692	0.15025	-1.58977	0.619046	0.804525	0.998386
Potri.001G012600	poptri			-0.376547	0.996362	-0.283992	1	-0.0925549	0.998686	-1.4308	0.901067	-0.659616	0.99152	0.771188	1	0	1	-1.99251	0.928413	-1.59954	1	0.960175	1	-1.27238	0.979878	-1.79972	1	1.66052	1	0	1	0	1	0.842714	1	0.980059	1	-0.137344	1	0	1	0	1	0	1	-1.38984	0.971546	-1.77983	1
Potri.001G012700	poptri	AT3G12120.2	FAD2	-1.93055	0.208214	-0.256977	1	-1.67357	0.242625	1.07911	0.50373	0.254234	0.97217	-0.824879	0.874512	0.755472	0.966324	-0.535746	0.956473	3.09898	0.523949	-0.780796	1	-0.250955	1	2.24106	0.631861	-1.53627	0.915032	0.284791	1	-0.85792	1	-1.60434	1	-2.34735	1	0.743013	1	-2.89555	0.364185	-0.00383751	1	-2.89172	0.270909	-1.07449	0.831647	0.67451	1
Potri.001G012800	poptri	AT2G18220.1		0.0923907	0.859464	0.431796	0.29539	-0.339405	0.132195	0.318726	0.173856	0.359262	0.135201	0.040536	1	0.583389	0.273534	0.215738	0.717173	0.154708	0.99503	0.447192	0.625929	0.225961	0.705918	0.408826	0.523631	-0.136197	1	0.0102227	1	0.254117	1	0.294202	1	0.590627	1	-0.296426	1	-0.0734491	1	0.161947	1	-0.235396	0.698337	0.0729709	0.971546	0.552262	0.474435
Potri.001G012900	poptri			NA	NA	NA	NA	NA	NA	NA	NA	NA	NA	NA	NA	NA	NA	NA	NA	NA	NA	NA	NA	NA	NA	NA	NA	NA	NA	NA	NA	NA	NA	NA	NA	NA	NA	NA	NA	NA	NA	NA	NA	NA	NA	NA	NA	NA	NA
Potri.001G013000	poptri	AT3G49110.1	ATPCA,ATPRX33,PRX33,PRXCA	-0.143408	0.914234	-0.355555	0.821624	0.212147	0.750563	0.420881	0.426632	0.488199	0.375172	0.0673181	1	0.616998	0.597549	0.685936	0.397993	0.0538965	1	0.0253507	1	1.69677	0.0106371	-0.354338	0.863293	-0.591647	0.797539	1.01083	0.214853	-0.408234	1	-0.81109	1	-0.0345279	1	-0.776562	1	-0.742152	0.409871	-0.597629	0.797676	-0.144523	0.957129	0.860327	0.23554	-0.414216	0.888917
Potri.001G013100	poptri	AT2G38390.1		-0.376549	0.996362	-0.283994	1	-0.0925549	0.998686	-0.789619	0.966766	-0.339028	0.995514	0.450591	1	0.261434	1	0	1	-1.59954	1	0.131452	1	0.651177	1	-1.79972	1	-0.129982	1	1.68191	0.991952	0	1	0	1	0.980056	1	-1.09912	1	-1.41123	1	-0.880921	1	0	1	0.40066	1	-0.951114	1
Potri.001G013200	poptri	AT3G12130.1		0.0645114	0.663084	0.206323	0.18667	-0.141811	0.128247	-0.398784	5.36707e-07	-0.170046	0.0756771	0.228737	0.0511872	-0.371239	0.0347925	-0.467242	0.0016423	-0.357302	0.072998	-0.277788	0.220351	-0.102734	0.650802	-0.131886	0.661901	0.0934505	0.962649	0.364507	0.0389102	0.225415	0.921082	0.0379033	1	0.152441	1	-0.114538	1	-0.0580996	0.928363	0.166378	0.73129	-0.224478	0.192981	0.212957	0.239862	0.298343	0.251349
Potri.001G013300	poptri	AT1G73240.1		0.0845491	0.919392	-0.117071	0.967812	0.20162	0.533821	0.427078	0.112792	0.0347131	0.99402	-0.392365	0.392987	0.304204	0.73092	0.817014	0.0409497	0.0824898	1	0.256462	0.955926	-0.306851	0.57336	0.0861689	1	-0.0477427	1	-1.12387	0.00845877	0.00367906	1	0.0732997	1	0.0115689	1	0.0617308	1	0.58611	0.255149	-0.210146	0.976001	0.796255	0.0504572	-0.490013	0.310732	-0.158724	0.99318
Potri.001G013400	poptri	AT5G19640.1		-0.0163798	1	-0.153919	1	0.13754	0.883101	-1.51558	0.000162323	-2.30981	1.27099e-09	-0.794231	0.26628	-1.41805	0.133306	-0.961866	0.266938	-2.13876	0.0137245	-2.52395	0.00128193	-1.73748	0.0249489	-2.6092	0.000488238	-1.1059	0.517906	-0.775612	0.555867	-0.470443	1	-0.447345	1	0.0980347	1	-0.545379	1	0.00884229	1	-0.622675	0.863053	0.631517	0.544616	0.339126	0.832365	0.0127778	1
Potri.001G013500	poptri	AT2G05990.1	ENR1,MOD1	0.317076	0.466364	0.620806	0.300373	-0.30373	0.412837	0.753246	0.0137476	0.524645	0.130813	-0.228602	0.853772	0.790506	0.147297	0.460565	0.369976	1.13244	0.0272172	0.459653	0.699255	-0.442255	0.407552	1.49156	0.000431679	-0.330853	0.893413	-0.902821	0.0806139	0.359122	1	0.676936	1	0.105868	1	0.571068	1	0.346995	0.662372	0.447802	0.747251	-0.100806	0.953768	-0.224972	0.781303	1.13778	0.0631535
Potri.001G013600	poptri	AT2G44430.1		0.208447	0.657108	-0.161577	0.927785	0.370024	0.239493	-0.0347615	0.981667	0.130213	0.836664	0.164974	0.929739	-0.0739072	1	0.362596	0.600294	-0.385256	0.821902	0.203565	1	0.395436	0.562708	-0.183815	0.961465	0.277472	0.980778	0.0328406	1	0.201441	1	-0.011028	1	0.0659522	1	-0.0769802	1	0.425475	0.63606	-0.245396	0.99244	0.670871	0.244758	0.180844	0.882269	-0.321427	0.895222
Potri.001G013700	poptri	AT5G19630.1		-0.206811	0.482253	-0.27269	0.597972	0.0658794	0.882557	0.2457	0.311713	0.0726027	0.903744	-0.173097	0.805836	0.27666	0.675445	0.593992	0.0789856	-0.18387	0.926664	0.252723	0.883798	-0.0917789	0.923331	0.0345132	1	-0.0239371	1	-0.685771	0.0763539	0.218384	1	-0.214142	1	-0.0541304	1	-0.160011	1	0.10319	0.956076	-0.514661	0.440918	0.617851	0.0693049	-0.558644	0.118499	-0.27234	0.796605
Potri.001G013800	poptri	AT5G13020.1		0.116797	0.375167	-0.0208179	1	0.137615	0.207367	-0.335877	0.000311434	-0.0650271	0.703197	0.27085	0.0353373	-0.426738	0.0226293	-0.244092	0.185982	-0.340451	0.150314	0.0229679	1	0.0022791	1	-0.225772	0.364085	0.449706	0.055458	0.246371	0.292227	0.114679	1	0.0642361	1	0.0352769	1	0.0289592	1	0.246883	0.270902	0.121564	0.904453	0.125319	0.604888	0.0435473	0.94029	-0.213463	0.56971
Potri.001G013900	poptri	AT5G13030.1		0.0647938	0.795156	0.0524047	0.979646	0.0123892	0.989326	-0.196245	0.134395	-0.104987	0.557356	0.0912581	0.850086	-0.420885	0.0925136	-0.0910129	0.811393	-0.0843853	0.994946	-0.127049	0.971444	-0.0307326	0.987047	-0.156791	0.730831	0.293836	0.541007	0.0602803	0.975554	-0.0724055	1	-0.0749313	1	-0.0480792	1	-0.0268521	1	0.254941	0.398187	0.28842	0.551501	-0.0334796	0.982072	0.0213849	1	-0.0778213	1
Potri.001G014000	poptri	AT1G04640.2	LIP2	-0.304905	0.20751	0.290905	0.539101	-0.59581	0.00223217	0.0749895	0.862914	0.117991	0.750779	0.0430018	1	0.355479	0.525867	-0.419796	0.26403	0.298815	0.738086	0.254244	0.890589	-0.205491	0.68328	0.333125	0.557418	-0.101235	1	0.214305	0.791167	0.0343102	1	0.105948	1	0.284896	1	-0.178948	1	-0.669327	0.0827201	0.228232	0.909646	-0.897559	0.00512396	-0.353787	0.401782	0.363777	0.649698
Potri.001G014050	poptri			-0.00804209	1	0.0020715	1	-0.0101136	0.991338	0.126488	0.660788	-0.0793784	0.870415	-0.205867	0.668078	0.0970465	0.991602	0.208629	0.643033	0.0512876	1	0.0556058	1	-0.45383	0.228747	0.110853	0.970582	-0.0414406	1	-0.662459	0.0825403	0.0595657	1	0.108464	1	-0.00439166	1	0.112856	1	0.220047	0.719446	-0.0501505	1	0.270197	0.511142	-0.400972	0.30893	0.0508558	1
Potri.001G014100	poptri	AT5G60900.1	RLK1	1.39003	0.175475	-0.123412	1	1.51344	0.0974908	-1.0482	0.34168	1.06911	0.322263	2.11731	0.0834153	-0.435796	0.995643	-0.496135	0.872237	-1.95977	0.521362	0.509356	1	3.04687	0.0240759	-0.817098	0.836903	0.945151	0.93765	3.54301	0.0120953	1.14267	1	0.270361	1	0.713363	1	-0.443002	1	0.210021	1	-0.810607	0.984771	1.02063	0.665168	2.80788	0.0315257	-0.613091	0.974225
Potri.001G014200	poptri	AT4G02550.4		-0.0575247	0.996362	0.173427	1	-0.230952	0.921994	0.0997277	0.981667	0.00646819	1	-0.0932595	1	0.518036	0.976281	0.397109	0.945291	-0.479623	1	-1.00407	0.977065	1.71604	0.418507	-0.832946	0.864208	-1.5221	0.793117	1.31893	0.641135	-0.353323	1	-1.0029	1	0.552399	1	-1.5553	1	-1.12383	0.698949	-0.44526	1	-0.678565	0.824529	1.71721	0.396585	0.723519	0.975636
Potri.001G014300	poptri	AT5G60900.1	RLK1	0.0430465	0.996362	0.0304664	1	0.0125801	0.996667	-0.70195	0.0345494	-0.22706	0.669508	0.474889	0.447192	-0.549817	0.616622	-0.935923	0.116527	-0.572	0.692293	0.292007	1	-0.762662	0.243442	-0.22741	0.942487	0.841824	0.497711	0.17326	0.969719	0.34459	1	0.534048	1	0.2379	1	0.296148	1	0.147942	0.984696	0.215717	1	-0.0677752	1	-0.520621	0.499795	-0.281516	0.950782
Potri.001G014401	poptri	AT5G60900.1	RLK1	0.156521	0.743802	-0.0148172	1	0.171338	0.626561	-0.480481	0.070763	-0.131515	0.800013	0.348966	0.503457	-0.218345	0.895528	-0.426025	0.436037	-0.80774	0.222578	0.147458	1	-0.437958	0.427734	-0.112679	1	0.365803	0.867669	-0.0119325	1	0.695061	0.85514	0.418186	1	0.265374	1	0.152812	1	0.210505	0.87451	-0.324021	0.898944	0.534526	0.309033	-0.16723	0.873852	0.00523641	1
Potri.001G014500	poptri	AT5G60900.1	RLK1	0.168756	0.850258	-0.49329	0.648592	0.662046	0.116839	-1.23145	0.000885486	-0.873188	0.0279723	0.358266	0.7797	-1.30353	0.162813	-0.987253	0.17048	-1.49356	0.189203	-0.632763	0.784759	-0.784313	0.341521	-1.29261	0.190125	0.670769	0.813034	0.20294	0.973691	0.200951	1	0.130566	1	-0.207575	1	0.338141	1	0.446844	0.784984	-0.397605	0.992127	0.844449	0.363712	-0.0209848	1	-0.867423	0.617005
Potri.001G014600	poptri	AT5G60900.1	RLK1	0.978686	0.506726	-0.49394	0.969857	1.47263	0.197414	-0.484195	0.813142	1.46815	0.23382	1.95234	0.228152	2.98747	0.2148	-1.57344	0.390363	-2.93118	0.251195	2.73242	0.385686	3.38983	0.00566706	-1.45278	0.522397	-0.25505	1	4.96327	0.000226073	1.4784	1	2.30855	1	3.08598	1	-0.777428	1	-2.25237	0.216628	-2.83268	0.359234	0.580314	0.903624	2.96595	0.00758069	-1.09922	0.802739
Potri.001G014700	poptri	AT5G60900.1	RLK1	0.370424	0.315569	-0.396226	0.576475	0.76665	0.00688767	-0.905975	0.000878336	-0.794347	0.00522127	0.111628	1	-0.793258	0.145652	-0.36945	0.509268	-1.45487	0.00150904	-0.389436	0.806506	-0.292118	0.641948	-1.6694	5.96995e-05	0.403822	0.811806	0.0773323	1	-0.214539	1	0.187156	1	0.214878	1	-0.0277216	1	0.610964	0.300252	-0.446731	0.758003	1.05769	0.015647	0.284475	0.685963	-1.06509	0.0990822
Potri.001G014800	poptri	AT5G60900.1	RLK1	-0.508053	0.82951	1.43707	0.506734	-1.94512	0.052975	0.142863	0.981667	0.513049	0.803192	0.370186	0.996769	1.92903	0.643962	-1.95425	0.448361	0.471289	1	2.17651	0.720623	-0.34697	0.977445	0.332388	1	0.247476	1	1.60728	0.709755	-0.138902	1	1.8088	1	2.81514	1	-1.00634	1	-2.07448	0.512721	1.3574	0.859858	-3.43188	0.0957584	-0.714673	0.859566	0.971023	0.909287
Potri.001G014900	poptri	AT5G59600.1		-0.324326	0.186036	0.0426879	1	-0.367014	0.0858678	0.644895	0.00129304	0.656712	0.00127546	0.0118168	1	0.698942	0.0619195	0.460485	0.179679	0.799916	0.0476303	0.844866	0.0186572	-0.0709555	0.966046	1.10198	0.000479328	0.145923	0.999166	-0.531441	0.179165	0.302068	1	0.0571545	1	-0.0950062	1	0.152161	1	-0.181302	0.778049	0.00596748	1	-0.18727	0.675078	-0.858667	0.00478261	0.162112	0.920433
Potri.001G014950	poptri			NA	NA	NA	NA	NA	NA	NA	NA	NA	NA	NA	NA	NA	NA	NA	NA	NA	NA	NA	NA	NA	NA	NA	NA	NA	NA	NA	NA	NA	NA	NA	NA	NA	NA	NA	NA	NA	NA	NA	NA	NA	NA	NA	NA	NA	NA
Potri.001G015000	poptri	AT3G57930.2		0.0302628	0.978619	0.0104113	1	0.0198515	0.983777	0.0985843	0.620244	0.314961	0.0274134	0.216377	0.386477	0.114712	0.890004	0.169397	0.583316	0.0184318	1	0.180009	0.87716	0.63517	0.00473835	0.121486	0.867587	0.0652964	1	0.465773	0.0872114	0.103054	1	-0.146236	1	0.061968	1	-0.208204	1	-0.0915504	0.914473	-0.0343124	1	-0.057238	0.943304	0.308926	0.246198	0.00344508	1
Potri.001G015066	poptri	AT5G44640.1	BGLU13	-0.0559548	1	0.99801	1	-1.05396	0.855988	-0.454559	0.976153	-0.9728	0.915846	-0.518241	1	0.261395	1	0	1	-0.270967	1	0	1	0.651177	1	-2.602	0.974987	-1.09176	1	1.68191	0.991952	-2.33104	1	0	1	1.7823	1	-1.90141	1	-1.41123	1	1.24994	1	-2.66117	0.892378	1.36244	0.971546	0	1
Potri.001G015132	poptri	AT3G60130.2	BGLU16	-0.313777	0.983386	-1.10139	0.875249	0.787617	0.749201	1.18365	0.60174	1.38963	0.553464	0.205979	1	0.0931313	1	-0.222043	1	2.83784	0.66658	0.0887976	1	2.97173	0.366839	0.123839	1	-0.00433376	1	3.19377	0.436856	-2.714	1	-1.67405	1	-2.4985	1	0.824447	1	-1.98922	0.708411	0.246207	1	-2.23543	0.543561	1.20888	0.797411	-2.46346	0.776123
Potri.001G015200	poptri			NA	NA	NA	NA	NA	NA	NA	NA	NA	NA	NA	NA	NA	NA	NA	NA	NA	NA	NA	NA	NA	NA	NA	NA	NA	NA	NA	NA	NA	NA	NA	NA	NA	NA	NA	NA	NA	NA	NA	NA	NA	NA	NA	NA	NA	NA
Potri.001G015300	poptri	AT3G45140.1	ATLOX2,LOX2	1.17552	0.31793	0.0451706	1	1.13035	0.27636	-1.62583	0.105534	-0.358231	0.876889	1.2676	0.513702	-2.31055	0.296694	-1.11471	0.585375	-1.18659	0.807675	-1.48767	0.736909	1.7776	0.28766	-2.12763	0.358079	0.822878	0.998604	2.8923	0.0992213	-0.941047	1	-0.544616	1	-0.231339	1	-0.313276	1	0.651223	0.914473	0.892618	0.969983	-0.241395	0.983171	2.72065	0.0811276	-0.871306	0.936405
Potri.001G015400	poptri	AT3G45140.1	ATLOX2,LOX2	-0.7565	0.0158583	0.274877	0.784114	-1.03138	0.000382072	-0.2979	0.422025	-0.152065	0.804577	0.145835	0.965228	-0.124126	1	-0.930542	0.065532	0.229676	0.966311	0.0999597	1	-0.775589	0.146514	0.294136	0.826085	0.224085	1	0.154953	0.963792	0.0644607	1	-0.223557	1	0.0780728	1	-0.301629	1	-1.02997	0.0726799	0.431874	0.833253	-1.46185	0.00210037	-1.09911	0.0296709	0.272249	0.929577
Potri.001G015500	poptri	AT3G45140.1	ATLOX2,LOX2	0.0875154	0.969145	-0.213542	0.921279	0.301057	0.514803	-0.322181	0.495818	-0.696014	0.077841	-0.373833	0.703935	-1.10957	0.0761767	0.716917	0.225072	-0.745037	0.439224	-0.709861	0.490822	-0.610894	0.335285	-0.742885	0.329682	0.39971	0.902421	-1.32781	0.0269373	0.00215218	1	-0.595496	1	-0.292795	1	-0.302701	1	1.23099	0.0408417	0.0717382	1	1.15925	0.0326979	-0.49653	0.491101	-0.325819	0.906182
Potri.001G015600	poptri	AT3G45140.1	ATLOX2,LOX2	-0.425947	0.460709	0.149758	0.999837	-0.575705	0.201386	-1.23101	0.00158015	-1.32455	0.000712871	-0.0935416	1	-2.33557	0.000210235	-0.389544	0.679992	-1.12562	0.242413	-1.59178	0.0296569	-1.38709	0.0369643	-0.973221	0.262721	0.743786	0.683644	-0.997542	0.257007	0.152401	1	-1.13599	1	-0.394645	1	-0.741341	1	0.810035	0.376121	0.815298	0.616177	-0.00526288	1	-0.931292	0.214841	0.223913	1
Potri.001G015700	poptri	AT3G57880.1		0.351658	0.787112	0.572599	0.795895	-0.220941	0.864448	-0.431667	0.64887	-0.0353693	1	0.396297	0.914803	-0.0586827	1	-1.61581	0.155634	0.81975	0.815301	0.192366	1	-1.40254	0.245643	1.4295	0.357679	0.251048	1	0.213275	0.995531	0.609747	1	1.28057	1	-0.255	1	1.53557	1	-0.276562	0.982817	0.623432	0.954337	-0.899995	0.526463	-0.314336	0.922043	0.982131	0.750751
Potri.001G015800	poptri	AT5G04690.1		NA	NA	NA	NA	NA	NA	NA	NA	NA	NA	NA	NA	NA	NA	NA	NA	NA	NA	NA	NA	NA	NA	NA	NA	NA	NA	NA	NA	NA	NA	NA	NA	NA	NA	NA	NA	NA	NA	NA	NA	NA	NA	NA	NA	NA	NA
Potri.001G015850	poptri			0.73227	0.920541	-0.300737	1	1.03301	0.775778	1.24415	0.721756	-0.0417826	1	-1.28593	0.928671	1.3	1	1.62548	0.892524	0.493461	1	-1.7921	1	2.59386	0.759152	-1.79974	0.968095	-3.0921	0.960206	0.968385	0.997013	-2.2932	1	-1.08083	1	0.0182999	1	-1.09913	1	-0.755355	1	-0.788236	1	0.0328817	1	3.30513	0.684247	0	1
Potri.001G015900	poptri	AT1G73730.1	AtEIL3,ATSLIM,EIL3,SLIM1	0.369536	0.105831	0.0867506	0.979646	0.282785	0.198116	0.340957	0.112338	0.266131	0.279946	-0.0748266	1	0.414449	0.370522	0.625599	0.0496926	0.0206753	1	0.107457	1	0.827628	0.00760011	-0.131487	0.932675	-0.306992	0.777478	0.202029	0.788345	-0.152162	1	0.0427387	1	0.291784	1	-0.249046	1	0.253889	0.655904	-0.101989	1	0.355878	0.341981	0.762909	0.0155009	0.05284	1
Potri.001G015966	poptri	AT1G73730.1	AtEIL3,ATSLIM,EIL3,SLIM1	0.246211	0.625161	-0.179735	0.930727	0.425946	0.222765	1.2997	9.82383e-06	0.595152	0.100143	-0.704552	0.100918	1.34885	0.00511234	1.4624	0.000261781	0.976033	0.144959	0.768637	0.294062	-0.279695	0.693696	1.1095	0.0398768	-0.580216	0.532357	-1.74209	2.56003e-05	0.133464	1	0.490145	1	-0.208579	1	0.698725	1	0.603692	0.235045	-0.581399	0.536424	1.18509	0.00246099	-0.558187	0.294802	0.132281	1
Potri.001G016032	poptri			0.324311	0.230594	-0.395402	0.431549	0.719713	0.00120405	1.03313	1.08531e-06	0.456273	0.0828684	-0.576858	0.0413307	1.0163	0.00394106	1.52098	9.09976e-08	0.357034	0.699631	0.487141	0.445846	0.404212	0.318774	0.414316	0.473736	-0.529163	0.327005	-1.11677	8.27798e-05	0.0572816	1	0.12851	1	-0.146059	1	0.274569	1	0.633188	0.0352372	-0.805329	0.0600398	1.43852	5.6686e-08	0.045581	0.983667	-0.218884	0.859353
Potri.001G016100	poptri			2.03163	0.516973	1.21397	0.934487	0.817663	0.833589	0.204846	0.984837	0.595156	0.943207	0.39031	1	-1.66211	0.981491	1.465	0.913374	0.324016	1	-1.7921	1	1.24573	0.942193	2.06889	0.936885	0	1	-0.219269	1	1.74487	1	-0.119039	1	-0.943482	1	0.824443	1	3.00807	0.798077	1.04265	1	1.96542	0.857247	2.91878	0.741502	2.9175	0.918841
Potri.001G016200	poptri	AT3G20810.1		-0.847721	0.00714687	0.442966	0.535961	-1.29069	1.59818e-05	4.63651	2.99989e-73	4.94301	1.23634e-83	0.306505	0.695763	4.90649	2.65364e-44	4.04788	5.30226e-30	5.06672	3.72032e-48	5.22278	1.14384e-50	3.73668	1.3061e-24	5.80813	3.30562e-64	0.316289	0.861619	-0.3112	0.681744	0.741412	0.50416	-0.0702249	1	0.145768	1	-0.215993	1	-0.928834	0.0282807	0.305994	0.867565	-1.23483	0.000680959	-1.55632	1.49818e-05	0.731118	0.257844
Potri.001G016300	poptri	AT5G12890.1		-0.515291	0.0236973	0.10757	0.953315	-0.622861	0.00291442	0.466621	0.0320242	0.797654	6.26582e-05	0.331032	0.397088	0.539629	0.257714	0.0393171	1	0.861141	0.0450625	0.839799	0.0422132	0.346786	0.429061	1.23728	0.000274647	0.30017	0.842514	0.307469	0.639628	0.376136	1	-0.193068	1	-0.148021	1	-0.0450466	1	-0.69338	0.0937279	0.173491	0.987173	-0.86687	0.0123654	-0.686081	0.0625402	0.249456	0.855229
Potri.001G016400	poptri	AT5G12890.1		0.264638	0.996362	1.02491	1	-0.760272	0.95482	-1.15952	0.901067	-1.0317	0.941447	0.12782	1	-1.66198	1	-3.02486	0.848876	1.02415	1	-1.79196	1	-2.30473	0.913717	0.906642	1	0	1	0	1	-0.117507	1	0.913428	1	-0.943356	1	1.85678	1	0	1	1.74277	1	-2.19223	0.929532	0	1	1.75525	1
Potri.001G016500	poptri	AT5G12890.1		0.904559	0.987062	0	1	0.867974	0.962546	-0.470294	0.981667	-0.0184416	1	0.451853	1	0	1	-0.0689568	1	0	1	0	1	1.59458	0.969083	0	1	0	1	1.66353	0.99218	0	1	0	1	0	1	0	1	0.512321	1	0	1	0.431465	1	2.30584	0.923585	0	1
Potri.001G016600	poptri	AT5G12900.1		-0.326268	0.510541	0.552203	0.466983	-0.878471	0.00879633	-0.363105	0.379374	-0.465435	0.257415	-0.10233	1	-0.238984	0.935383	-1.08407	0.0671307	0.266857	0.967963	-0.481971	0.842615	-0.889259	0.158225	0.0627484	1	-0.242987	1	0.194815	0.95898	-0.204109	1	0.0631719	1	0.177913	1	-0.114742	1	-0.781917	0.321625	0.683755	0.659083	-1.46567	0.0100906	-0.344115	0.724946	0.722633	0.575993
Potri.001G016700	poptri	AT5G10400.1		0.470703	0.933726	0.7381	0.958418	-0.267397	0.965499	0.767451	0.770986	0.785591	0.802963	0.0181397	1	1.03593	0.975816	-0.181242	1	1.24269	0.988553	1.08922	1	1.0987	0.864471	0.0372152	1	0.0532835	1	1.27994	0.909916	-1.20548	1	0.842711	1	0.980057	1	-0.137347	1	-0.374464	1	1.18681	1	-1.56128	0.752292	0.852191	0.923585	-0.0719442	1
Potri.001G016800	poptri	AT5G12920.1		0.256561	0.737492	0.0846681	1	0.171893	0.813103	-0.549262	0.254186	0.286461	0.674223	0.835723	0.177206	-0.855578	0.480838	-0.948939	0.248718	0.215655	1	-0.204718	1	0.323702	0.805791	0.809591	0.515626	0.65086	0.832246	1.27264	0.16279	0.593936	1	0.100301	1	-0.649659	1	0.749961	1	0.00694088	1	0.421574	0.964367	-0.414633	0.735761	0.628721	0.520564	0.36465	0.94722
Potri.001G016900	poptri	AT5G10400.1		0.116866	0.996362	0.756698	0.83081	-0.639832	0.610319	-1.11848	0.298147	-0.195434	0.965645	0.923047	0.719879	-0.204341	1	-2.98046	0.0384682	1.23195	0.763338	0.142953	1	-2.70271	0.0702553	2.84	0.100672	0.347294	1	0.277747	0.998445	1.60804	1	1.63214	1	-1.02898	1	2.66112	1	-1.14398	0.666666	0.407319	1	-1.5513	0.373591	-1.21352	0.546703	1.66807	0.622032
Potri.001G017000	poptri	AT4G12070.1		1.89011	0.000184397	-0.383582	0.865685	2.27369	8.05036e-06	0.221681	0.825951	0.775269	0.201177	0.553587	0.683276	-0.216496	1	1.78992	0.0205973	-0.398232	0.950675	0.389008	1	2.60447	0.000484528	-0.331725	0.930694	0.605504	0.890759	0.814551	0.528486	0.066507	1	0.299893	1	-0.137856	1	0.437749	1	2.30631	0.00503257	-0.319592	1	2.6259	0.000405361	2.51536	0.000794903	-0.858589	0.660254
Potri.001G017050	poptri			NA	NA	NA	NA	NA	NA	NA	NA	NA	NA	NA	NA	NA	NA	NA	NA	NA	NA	NA	NA	NA	NA	NA	NA	NA	NA	NA	NA	NA	NA	NA	NA	NA	NA	NA	NA	NA	NA	NA	NA	NA	NA	NA	NA	NA	NA
Potri.001G017100	poptri	AT5G12930.1		-0.313362	0.941923	1.22451	0.67263	-1.53787	0.180936	-1.80612	0.109561	-1.12359	0.426377	0.682526	0.903225	-0.439637	0.999972	-4.42521	0.00451298	1.47376	0.729245	-0.562158	1	-4.08303	0.011585	2.88174	0.152311	-0.122521	1	0.342171	0.993838	1.40799	1	1.6401	1	-1.18359	1	2.82369	1	-2.34547	0.278119	0.729801	0.997954	-3.07527	0.0694315	-1.88077	0.355377	2.26031	0.474334
Potri.001G017200	poptri			0.264632	0.996362	0.677784	1	-0.413152	0.989326	-1.11021	0.932842	-1.30081	0.93977	-0.190603	1	0	1	-1.99251	0.928413	-0.637766	1	0	1	-1.27238	0.979878	-1.79972	1	0	1	0	1	-1.16195	1	0.842731	1	0.980075	1	-0.137344	1	0	1	1.04263	1	-1.49209	0.965058	0	1	0	1
Potri.001G017300	poptri	AT1G51140.1		-0.148471	0.633946	-0.0447419	1	-0.103729	0.723031	-0.812667	2.74608e-06	-0.84478	1.02838e-06	-0.0321127	1	-0.890389	0.0014407	-0.613306	0.0258075	-0.964966	0.000674079	-0.44674	0.303152	-1.23945	1.76724e-06	-0.909329	0.00081752	0.443649	0.431141	-0.626149	0.0508918	0.0556366	1	0.0177185	1	0.148266	1	-0.130548	1	0.294802	0.491565	0.0736895	1	0.221112	0.560332	-0.774996	0.00450856	-0.314323	0.639859
Potri.001G017400	poptri	AT1G76320.1	FRS4	0.583671	0.86813	0.526609	0.998075	0.0570623	0.99486	-0.456305	0.882989	-1.54843	0.418404	-1.09212	0.838521	-0.700338	1	0.0935678	1	-0.704969	1	0.0260218	1	-1.16661	0.831362	-3.38714	0.408656	0.72636	1	-1.26018	0.890676	-2.68217	1	0.736953	1	1.60569	1	-0.868737	1	1.53086	0.812846	1.60106	0.954397	-0.0701999	1	-0.455678	0.975641	-1.80747	0.895085
Potri.001G017500	poptri	AT3G20820.1		-0.526045	0.7708	0.620677	0.887267	-1.14672	0.267602	-0.514637	0.728754	-0.488112	0.789218	0.0265248	1	-0.274304	1	-2.84319	0.0656096	1.91678	0.506838	-0.697162	1	-1.42105	0.450101	1.67327	0.491384	-0.422858	1	1.42214	0.597114	-0.243512	1	0.296967	1	-1.2143	1	1.51127	1	-2.27192	0.247972	0.976785	0.928582	-3.2487	0.0341171	-0.426916	0.926171	1.15613	0.830534
Potri.001G017600	poptri	AT4G31980.1		-1.49173	0.00664981	-1.22847	0.196443	-0.26326	0.769172	0.402457	0.596384	0.093519	0.984526	-0.308938	0.930469	1.24176	0.330175	-0.611956	0.648039	0.461115	0.963122	0.198481	1	-0.588877	0.682897	0.705508	0.737381	-1.04328	0.65672	0.0230791	1	0.244393	1	-0.583091	1	-1.11474	1	0.531646	1	-2.43681	0.0116106	-1.89538	0.184055	-0.541426	0.720063	-1.37045	0.196355	-0.60771	0.875118
Potri.001G017700	poptri	AT5G11290.1		-0.0559604	1	0.0365945	1	-0.0925549	0.998686	-0.148434	1	-0.339036	0.995514	-0.190603	1	0	1	-0.0689568	1	0.324012	1	0.131472	1	0	1	0	1	0.831795	1	-0.241643	1	-1.16195	1	0	1	0	1	0	1	0.512321	1	1.04263	1	-0.530313	1	-0.561118	1	-0.951114	1
Potri.001G017800	poptri	AT4G31980.1		NA	NA	NA	NA	NA	NA	NA	NA	NA	NA	NA	NA	NA	NA	NA	NA	NA	NA	NA	NA	NA	NA	NA	NA	NA	NA	NA	NA	NA	NA	NA	NA	NA	NA	NA	NA	NA	NA	NA	NA	NA	NA	NA	NA	NA	NA
Potri.001G017900	poptri	AT4G31980.1		-0.695921	0.223517	-0.856904	0.3823	0.160982	0.867504	0.979052	0.0420894	0.404052	0.564207	-0.575	0.58886	1.21587	0.300237	0.311055	0.858793	1.36131	0.321544	0.202759	1	0.338157	0.839363	0.686271	0.692627	-1.01311	0.648671	0.0271016	1	-0.675043	1	-0.453193	1	-1.06681	1	0.613618	1	-1.35801	0.204078	-0.921371	0.713687	-0.436641	0.766265	-0.317796	0.87268	-0.583299	0.870525
Potri.001G018000	poptri	AT4G08470.1	MAPKKK10,MEKK3	0.264636	0.996362	0	1	0.228042	0.991338	-1.11021	0.932842	-0.980218	0.964879	0	1	0	1	-1.99251	0.928413	0	1	0	1	-1.27238	0.979878	0	1	0	1	0	1	0	1	0.84277	1	0	1	0.824433	1	0	1	0	1	0	1	0	1	0	1
Potri.001G018100	poptri	AT2G39725.2		-0.0225092	0.991298	0.162011	0.585139	-0.18452	0.151672	0.785337	2.16655e-12	0.71708	2.68848e-10	-0.0682569	0.920563	0.697041	0.00353555	0.840226	6.63294e-05	0.807728	0.000697101	0.617248	0.0163314	0.639141	0.0060249	0.876527	5.34207e-05	-0.0797929	1	-0.201085	0.576008	0.0687996	1	-0.0918708	1	0.0173481	1	-0.109219	1	0.0513143	0.984348	0.128035	0.940284	-0.076721	0.861293	-0.0699778	0.898568	0.276628	0.506928
Potri.001G018200	poptri	AT5G12950.1		-0.380873	0.234673	0.268589	0.733688	-0.649462	0.0121974	-0.641379	0.0133375	0.0832501	0.922586	0.724629	0.0328097	-0.465034	0.469333	-1.36065	0.000343555	-0.0439671	1	0.17596	1	-0.442436	0.358645	0.610691	0.268639	0.640993	0.437044	0.918213	0.0491613	0.654658	0.805418	0.0929619	1	-0.0385094	1	0.131471	1	-0.802653	0.0941024	0.382557	0.799233	-1.18521	0.00239677	-0.525433	0.273164	0.396222	0.724284
Potri.001G018300	poptri	AT3G20830.1		-0.287338	0.545962	0.303852	0.764825	-0.59119	0.0688821	-1.13652	9.55674e-05	-0.89201	0.00377146	0.244508	0.842667	-0.866566	0.180449	-2.01863	1.78384e-05	-0.539064	0.630559	-0.88794	0.224574	-1.2663	0.0124508	-0.440596	0.637479	-0.0213739	1	0.752322	0.305509	0.0984688	1	0.182307	1	0.0316103	1	0.150696	1	-0.969754	0.121315	0.359112	0.904466	-1.32887	0.00887523	-0.196058	0.870432	0.478955	0.735983
Potri.001G018400	poptri	AT3G20840.1	PLT1	NA	NA	NA	NA	NA	NA	NA	NA	NA	NA	NA	NA	NA	NA	NA	NA	NA	NA	NA	NA	NA	NA	NA	NA	NA	NA	NA	NA	NA	NA	NA	NA	NA	NA	NA	NA	NA	NA	NA	NA	NA	NA	NA	NA	NA	NA
Potri.001G018500	poptri	AT5G13070.1		-0.0773756	0.804967	-0.324642	0.247231	0.247266	0.116977	0.341157	0.0230598	0.197408	0.282307	-0.143749	0.740783	0.556997	0.00327286	0.686145	5.76294e-05	-0.249695	0.469715	0.24505	0.493503	0.361949	0.0596145	0.0125002	1	-0.311947	0.37019	-0.324195	0.158014	0.262195	0.942764	-0.164333	1	0.00763205	1	-0.171965	1	-0.0351846	1	-0.799059	5.97696e-05	0.763875	6.15661e-06	-0.0474328	0.93971	-0.224917	0.588289
Potri.001G018600	poptri	AT1G51200.3		0.229455	0.181435	-0.166276	0.675446	0.395731	0.00528419	0.126212	0.50553	0.0418839	0.938941	-0.0843281	0.930469	-0.0920168	0.914234	0.61947	0.00135051	-0.130812	0.883954	-0.124347	0.968621	0.426479	0.0405806	-0.138851	0.773661	-0.0323307	1	-0.192991	0.588775	-0.00803904	1	-0.205384	1	-0.149651	1	-0.0557336	1	0.506102	0.0228955	-0.188446	0.810003	0.694549	0.000289901	0.345442	0.11999	-0.164154	0.812386
Potri.001G018650	poptri			NA	NA	NA	NA	NA	NA	NA	NA	NA	NA	NA	NA	NA	NA	NA	NA	NA	NA	NA	NA	NA	NA	NA	NA	NA	NA	NA	NA	NA	NA	NA	NA	NA	NA	NA	NA	NA	NA	NA	NA	NA	NA	NA	NA	NA	NA
Potri.001G018700	poptri	AT3G20860.1	ATNEK5,NEK5	-0.157433	0.959574	0.848815	0.559434	-1.00625	0.11198	-0.648093	0.373945	-0.870805	0.221389	-0.222711	1	-0.83044	0.65804	-1.95979	0.0423782	1.19441	0.52207	-1.13275	0.59825	-1.62539	0.111587	0.711368	0.731878	-0.302308	1	0.334409	0.953672	-0.483041	1	0.28759	1	-0.632212	1	0.919802	1	-0.841764	0.612687	1.39264	0.499996	-2.2344	0.0197597	-0.205047	0.967145	1.2119	0.567896
Potri.001G018800	poptri	AT3G20870.1	ZTP29	-0.133639	0.411058	-0.0575049	0.962738	-0.0761336	0.65445	-0.17985	0.176073	-0.0584029	0.822178	0.121447	0.705887	-0.205962	0.508425	0.0693244	0.855704	-0.426558	0.0809368	0.0404152	1	-0.110293	0.712571	-0.117412	0.805826	0.246377	0.567115	-0.179617	0.578229	0.309146	0.771393	-0.18476	1	0.0685698	1	-0.25333	1	0.0905266	0.858951	-0.152027	0.862403	0.242553	0.247664	-0.335468	0.0926643	-0.0892576	0.954595
Potri.001G018900	poptri	AT1G51220.1	WIP5	-0.799787	0.974926	-0.773809	1	-0.0259771	1	-3.46882	0.428173	-0.752608	0.964879	2.71621	0.841524	-3.84932	0.894701	-4.53191	0.70367	0	1	-0.384598	1	-3.81178	0.778994	2.39306	0.986303	3.46472	1	0	1	3.03082	1	0.233133	1	-3.1307	1	3.36383	1	0	1	0	1	0	1	-3.19405	0.853708	-0.353045	1
Potri.001G019000	poptri	AT5G19620.1	ATOEP80,EMB213,OEP80,TOC75	-0.350505	0.00124536	0.0649681	0.915442	-0.415473	8.8452e-05	-0.554207	7.64941e-09	-0.473438	1.39042e-06	0.0807696	0.852888	-0.691041	5.05278e-06	-0.641308	1.24318e-05	-0.335524	0.115884	-0.334574	0.096383	-0.724041	2.42723e-06	-0.377933	0.031353	0.356468	0.152214	-0.082733	0.870656	-0.0424084	1	-0.237523	1	-0.0373179	1	-0.200205	1	-0.18779	0.419968	0.318199	0.231214	-0.505989	0.000827594	-0.626991	3.98081e-05	-0.080677	0.946986
Potri.001G019100	poptri	AT1G63440.1	HMA5	0.596313	0.259129	0.105546	1	0.490767	0.317091	-0.134643	0.901067	0.423075	0.470356	0.557718	0.539692	-0.194142	0.997813	-0.828742	0.289032	0.450659	0.874402	-0.211161	1	0.91804	0.234296	0.429476	0.807986	-0.0170195	1	1.74678	0.0216359	-0.0211822	1	0.377861	1	-0.324212	1	0.702073	1	-0.256739	0.928451	0.320588	0.996606	-0.577328	0.52964	1.50706	0.0320438	0.316425	0.967006
Potri.001G019200	poptri	AT1G76870.1		-0.521665	0.0783697	-0.617446	0.195213	0.0957809	0.855975	-0.646601	0.0143389	-0.505061	0.0812649	0.14154	0.950839	-0.43534	0.602343	-0.752702	0.120038	-0.725524	0.335098	-0.00169468	1	-0.562013	0.292936	-0.983159	0.0671601	0.433646	0.794699	0.190689	0.921225	-0.257635	1	-0.213874	1	-0.190992	1	-0.0228826	1	-0.531236	0.431183	-0.481175	0.741399	-0.0500602	1	-0.774193	0.123666	-1.17246	0.0757569
Potri.001G019300	poptri			-0.0353971	0.996362	-0.20763	1	0.172233	0.906227	-0.626539	0.400812	-0.462299	0.624569	0.16424	1	-0.557484	0.89657	-0.994919	0.470421	-0.297649	1	-0.0912598	1	-0.306315	0.922769	-1.08666	0.614481	0.466224	1	0.688604	0.802672	-0.789015	1	0.196105	1	0.0217641	1	0.174341	1	-0.24133	1	0.281599	1	-0.522929	0.798235	-0.0189499	1	-0.97364	0.784201
Potri.001G019400	poptri	AT5G13490.2	AAC2	0.681823	0.233551	0.638024	0.579425	0.043799	0.989326	0.0502699	0.981667	0.67673	0.221732	0.62646	0.521795	-0.0851724	1	-0.321044	0.833219	0.509981	0.882593	-0.21523	1	1.22869	0.153958	0.882232	0.491825	-0.130058	1	1.54973	0.106682	0.372251	1	0.274606	1	0.106865	1	0.167742	1	0.0387346	1	0.702019	0.829915	-0.663284	0.533435	1.71853	0.0354059	1.20433	0.435836
Potri.001G019500	poptri	AT2G22410.1	SLO1	-0.13219	0.795586	0.146096	0.918495	-0.278287	0.330844	0.782715	0.00148153	0.818667	0.0010136	0.0359526	1	0.929243	0.0847735	0.861246	0.054813	0.532051	0.560117	1.00354	0.0728612	0.431622	0.456645	0.959614	0.0554941	0.0742994	1	-0.429624	0.534887	0.427563	1	0.0832643	1	0.300221	1	-0.216957	1	0.0152668	1	-0.0969709	1	0.112238	0.929051	-0.488657	0.340575	0.256293	0.887523
Potri.001G019600	poptri	AT3G63530.2	BB,BB2	-0.424246	0.479412	0.35177	0.818796	-0.776017	0.0718339	-0.548288	0.251842	-0.207231	0.812938	0.341057	0.818409	-0.220198	0.966815	-1.77858	0.00355536	0.5357	0.769088	-0.161438	1	-1.16363	0.0816316	0.927239	0.280487	0.0587602	1	0.614951	0.601859	0.391539	1	0.347983	1	-0.347095	1	0.695078	1	-1.2104	0.112901	0.408804	0.920239	-1.6192	0.00922416	-0.654209	0.424217	0.741583	0.581716
Potri.001G019700	poptri			-0.211211	0.847018	0.0847548	1	-0.295966	0.652671	0.682664	0.185292	0.88146	0.0824841	0.198797	0.986564	1.04383	0.320351	1.05372	0.19642	0.154496	1	1.29313	0.234811	1.79716	0.015667	-0.528595	0.751724	0.249298	1	0.743441	0.556364	-0.683091	1	-0.421143	1	0.894939	1	-1.31608	1	-0.411251	0.822228	0.00560722	1	-0.416858	0.733647	0.0828922	1	-0.926782	0.576603
Potri.001G019800	poptri			NA	NA	NA	NA	NA	NA	NA	NA	NA	NA	NA	NA	NA	NA	NA	NA	NA	NA	NA	NA	NA	NA	NA	NA	NA	NA	NA	NA	NA	NA	NA	NA	NA	NA	NA	NA	NA	NA	NA	NA	NA	NA	NA	NA	NA	NA
Potri.001G019850	poptri			NA	NA	NA	NA	NA	NA	NA	NA	NA	NA	NA	NA	NA	NA	NA	NA	NA	NA	NA	NA	NA	NA	NA	NA	NA	NA	NA	NA	NA	NA	NA	NA	NA	NA	NA	NA	NA	NA	NA	NA	NA	NA	NA	NA	NA	NA
Potri.001G019900	poptri			0.373804	0.996362	-1.27104	0.953754	1.64484	0.639323	-1.13033	0.810165	-0.202674	0.995514	0.927654	1	-1.60992	1	-1.03074	0.985266	0	1	-1.7399	1	1.49052	0.947129	0	1	-0.129983	1	2.52127	0.927358	0	1	-1.02864	1	-1.85308	1	0.824439	1	-0.44946	1	-0.880928	1	0.431468	1	2.20179	0.886525	-0.951121	1
Potri.001G019960	poptri			-0.022657	1	-0.320437	1	0.29778	0.988121	-0.460882	0.95275	0.629354	0.93977	1.09024	0.962044	-1.6621	0.983648	-0.199156	1	0.324015	1	0.894845	1	-0.310603	1	0.992177	1	2.55694	1	-0.111447	1	0.668162	1	-0.119025	1	-0.943467	1	0.824442	1	1.34392	0.985018	1.04265	1	0.30127	1	-1.32447	0.94159	-0.846135	1
Potri.001G020020	poptri			-1.10227	0.775095	-0.602499	1	-0.499769	0.925038	-1.13656	0.725362	0.96858	0.80673	2.10514	0.668086	-2.37034	0.854005	-0.0689577	1	0	1	-1.75284	1	1.51422	0.874889	2.65613	0.803844	0.617499	1	1.58318	0.945033	3.29391	1	-2.75084	1	-2.6135	1	0	1	-0.449463	1	-0.880934	1	0.431471	1	0.516219	0.998297	1.79547	0.981014
Potri.001G020080	poptri			NA	NA	NA	NA	NA	NA	NA	NA	NA	NA	NA	NA	NA	NA	NA	NA	NA	NA	NA	NA	NA	NA	NA	NA	NA	NA	NA	NA	NA	NA	NA	NA	NA	NA	NA	NA	NA	NA	NA	NA	NA	NA	NA	NA	NA	NA
Potri.001G020140	poptri			NA	NA	NA	NA	NA	NA	NA	NA	NA	NA	NA	NA	NA	NA	NA	NA	NA	NA	NA	NA	NA	NA	NA	NA	NA	NA	NA	NA	NA	NA	NA	NA	NA	NA	NA	NA	NA	NA	NA	NA	NA	NA	NA	NA	NA	NA
Potri.001G020200	poptri	AT4G35040.1	bZIP19	-0.429781	0.0934364	0.129746	0.923595	-0.559528	0.0125826	0.237511	0.393555	0.0899122	0.878501	-0.147599	0.892888	0.350009	0.680536	-0.0121199	1	0.377308	0.734067	0.310415	0.903203	-0.124683	0.913717	0.080251	1	-0.0395943	1	-0.112563	0.983359	-0.297057	1	-0.154767	1	0.201834	1	-0.356602	1	-0.516897	0.366737	0.229133	0.963589	-0.74603	0.0812352	-0.589865	0.218387	-0.0283297	1
Potri.001G020300	poptri	AT3G51950.1		-0.407682	0.0468794	0.116146	0.910189	-0.523828	0.00456699	-0.955472	9.88774e-09	-0.89422	1.00888e-07	0.0612516	1	-1.11924	5.36564e-05	-1.30641	5.07528e-07	-0.440701	0.354511	-0.750828	0.0194305	-1.22636	5.72408e-06	-0.68002	0.0325784	0.368408	0.607336	0.0800495	0.979417	-0.239319	1	-0.190602	1	-0.14338	1	-0.0472212	1	-0.377771	0.344341	0.535155	0.287983	-0.912926	0.000898215	-0.66613	0.0230496	-0.0725723	1
Potri.001G020350	poptri			NA	NA	NA	NA	NA	NA	NA	NA	NA	NA	NA	NA	NA	NA	NA	NA	NA	NA	NA	NA	NA	NA	NA	NA	NA	NA	NA	NA	NA	NA	NA	NA	NA	NA	NA	NA	NA	NA	NA	NA	NA	NA	NA	NA	NA	NA
Potri.001G020400	poptri	AT2G03200.1		NA	NA	NA	NA	NA	NA	NA	NA	NA	NA	NA	NA	NA	NA	NA	NA	NA	NA	NA	NA	NA	NA	NA	NA	NA	NA	NA	NA	NA	NA	NA	NA	NA	NA	NA	NA	NA	NA	NA	NA	NA	NA	NA	NA	NA	NA
Potri.001G020501	poptri	AT1G07740.1		-0.313123	0.58357	-0.129857	1	-0.183266	0.759767	0.829736	0.0380226	0.707387	0.108165	-0.122348	1	1.0125	0.320903	0.829052	0.314159	0.607842	0.784418	0.819155	0.635751	0.321056	0.82264	0.908298	0.404561	-0.193346	1	-0.507995	0.71535	0.300456	1	-0.0799971	1	-0.0216646	1	-0.0583325	1	-0.263447	0.903323	-0.426324	0.926923	0.162878	0.942417	-0.578096	0.540287	0.0674778	1
Potri.001G020600	poptri	AT2G41560.1	ACA4	2.44453	0.000167505	0.887393	0.598033	1.55714	0.0173036	-0.211466	0.901067	1.24696	0.08527	1.45842	0.130002	-0.0567556	1	-0.336362	0.888751	-0.27535	1	0.899366	0.842115	2.69002	0.00782605	-0.443251	0.929657	0.956122	0.822014	3.02639	0.00520629	-0.167901	1	1.75521	1	1.25271	1	0.502492	1	1.4756	0.297631	1.03412	0.783536	0.44148	0.833887	3.54586	0.000306715	-0.0899031	1
Potri.001G020700	poptri	AT5G13470.1		0.104324	0.620021	-0.138869	0.722159	0.243193	0.0737446	0.352326	0.00634898	0.258077	0.0731272	-0.0942495	0.863001	0.389707	0.064014	0.722939	1.16347e-05	-0.0777867	0.988034	0.171606	0.771679	0.473676	0.00908286	0.146198	0.69413	-0.218101	0.626052	-0.249263	0.301959	0.223985	1	-0.119902	1	0.0222724	1	-0.142174	1	0.21333	0.382336	-0.445222	0.0805666	0.658552	5.81962e-05	0.182168	0.423344	-0.00313545	1
Potri.001G020800	poptri	AT2G41540.3	GPDHC1	1.05525	0.0297891	-0.0230983	1	1.07835	0.016923	0.600977	0.250345	1.19477	0.00889457	0.593795	0.535821	0.44667	0.799902	0.531949	0.551794	0.790732	0.588722	0.293054	1	2.40105	0.000195781	0.590428	0.659669	-0.153616	1	1.8691	0.00923867	-0.200304	1	0.231786	1	-0.228897	1	0.460683	1	0.317065	0.874795	0.115165	1	0.201901	0.916426	2.33979	0.000249898	0.068477	1
Potri.001G020900	poptri	AT3G63440.1	ATCKX6,ATCKX7,CKX6	2.23119	3.88473e-06	0.315373	0.910196	1.91582	0.00010758	1.13775	0.0266467	0.445253	0.551638	-0.692494	0.505642	-0.299248	0.944607	2.95158	1.44584e-05	0.880581	0.566758	-0.173227	1	1.72929	0.0200748	0.268918	0.962898	0.126021	1	-1.22228	0.20108	-0.611663	1	0.435929	1	-0.124195	1	0.560124	1	3.68675	1.56069e-07	1.05563	0.525196	2.63112	0.000151444	2.33845	0.00110662	0.317949	0.982472
Potri.001G021000	poptri	AT5G13460.1	IQD11	0.323457	0.657031	0.0793583	1	0.244099	0.709619	-0.072788	0.969412	-0.401644	0.521313	-0.328856	0.850144	-0.624322	0.701805	-0.0745395	1	0.562774	0.838869	-0.910805	0.606657	-0.478307	0.67927	0.266914	0.96923	-0.286483	1	-0.403768	0.86322	-0.29586	1	0.0172696	1	-0.719002	1	0.736272	1	0.567052	0.707475	0.468094	0.948239	0.0989581	0.99706	0.449768	0.737079	0.458717	0.912973
Potri.001G021100	poptri	AT3G51940.1		0.371919	0.0386665	0.129158	0.854826	0.24276	0.177411	0.350363	0.0417706	0.129448	0.62562	-0.220915	0.513301	0.451403	0.174547	0.592921	0.0172293	0.0124889	1	-0.059743	1	0.601609	0.019546	-0.156619	0.818174	-0.511146	0.224319	0.0086881	1	-0.169108	1	0.0916861	1	0.312471	1	-0.220784	1	0.233204	0.551727	-0.126444	0.983347	0.359648	0.181147	0.753039	0.00189851	0.215595	0.785913
Potri.001G021200	poptri			0.0340675	0.996362	-0.236514	0.955376	0.270581	0.700313	-0.569436	0.290946	-0.85779	0.103695	-0.288354	0.919236	-1.26365	0.225601	0.109316	0.994945	-0.664059	0.809352	-1.40452	0.216146	-0.971719	0.337898	-0.216793	1	-0.140866	1	-1.08103	0.359625	0.447266	1	-0.616508	1	-0.837608	1	0.221099	1	0.756456	0.540179	-0.238017	1	0.994473	0.275695	-0.183712	0.967638	0.350115	0.977939
Potri.001G021300	poptri			1.11255	0.0307363	0.113317	1	0.999229	0.0398968	0.35651	0.603289	0.419774	0.55525	0.0632636	1	0.494589	0.859663	0.227198	0.928413	0.335471	1	0.1391	1	0.520448	0.701553	0.571882	0.803093	-0.355489	1	0.29325	0.960018	0.236411	1	1.08107	1	0.0270248	1	1.05404	1	0.813677	0.586129	-0.132093	1	0.94577	0.384059	1.46242	0.136551	0.459807	0.946969
Potri.001G021400	poptri			-0.492102	0.916456	-1.19347	0.845715	0.701367	0.787259	-0.848253	0.713553	-1.31158	0.553894	-0.463331	1	-2.82838	0.556734	0.883076	0.896312	-0.637776	1	-2.17091	0.864936	-0.310605	1	-0.837955	0.999558	0.657471	1	-1.19368	0.915259	-0.200178	1	-2.2471	1	-2.10975	1	-0.137347	1	1.46436	0.842957	0.0808575	1	1.38351	0.784413	-0.386789	0.992919	-0.776792	1
Potri.001G021500	poptri	AT1G78100.1		0.19281	0.262711	0.0438009	1	0.149009	0.359324	0.17651	0.274011	-0.0310079	0.964879	-0.207518	0.415853	0.0261313	1	0.412859	0.0615543	0.0518819	1	-0.0775456	1	-0.149499	0.646346	0.110506	0.888749	-0.103677	1	-0.562358	0.0170072	0.0586239	1	0.0692881	1	-0.0347893	1	0.104077	1	0.456016	0.0592375	-0.00903857	1	0.465054	0.0299855	-0.00266502	1	0.153262	0.858057
Potri.001G021600	poptri	AT1G22220.1		0.320421	0.122978	-0.353191	0.343608	0.673612	0.000160293	0.37635	0.0486199	0.493669	0.00747852	0.117319	0.89591	0.589802	0.050639	0.725746	0.00336805	-0.231427	0.773011	0.361914	0.469437	0.949339	0.000124846	0.165781	0.812812	-0.227888	0.815608	0.223593	0.609579	0.397208	0.885528	0.0660391	1	-0.00903268	1	0.0750717	1	0.201983	0.645809	-0.830262	0.0109604	1.03225	1.28457e-05	0.653464	0.00792836	-0.205166	0.809808
Potri.001G021700	poptri			NA	NA	NA	NA	NA	NA	NA	NA	NA	NA	NA	NA	NA	NA	NA	NA	NA	NA	NA	NA	NA	NA	NA	NA	NA	NA	NA	NA	NA	NA	NA	NA	NA	NA	NA	NA	NA	NA	NA	NA	NA	NA	NA	NA	NA	NA
Potri.001G021801	poptri			NA	NA	NA	NA	NA	NA	NA	NA	NA	NA	NA	NA	NA	NA	NA	NA	NA	NA	NA	NA	NA	NA	NA	NA	NA	NA	NA	NA	NA	NA	NA	NA	NA	NA	NA	NA	NA	NA	NA	NA	NA	NA	NA	NA	NA	NA
Potri.001G021900	poptri			NA	NA	NA	NA	NA	NA	NA	NA	NA	NA	NA	NA	NA	NA	NA	NA	NA	NA	NA	NA	NA	NA	NA	NA	NA	NA	NA	NA	NA	NA	NA	NA	NA	NA	NA	NA	NA	NA	NA	NA	NA	NA	NA	NA	NA	NA
Potri.001G022000	poptri			NA	NA	NA	NA	NA	NA	NA	NA	NA	NA	NA	NA	NA	NA	NA	NA	NA	NA	NA	NA	NA	NA	NA	NA	NA	NA	NA	NA	NA	NA	NA	NA	NA	NA	NA	NA	NA	NA	NA	NA	NA	NA	NA	NA	NA	NA
Potri.001G022100	poptri			NA	NA	NA	NA	NA	NA	NA	NA	NA	NA	NA	NA	NA	NA	NA	NA	NA	NA	NA	NA	NA	NA	NA	NA	NA	NA	NA	NA	NA	NA	NA	NA	NA	NA	NA	NA	NA	NA	NA	NA	NA	NA	NA	NA	NA	NA
Potri.001G022150	poptri			NA	NA	NA	NA	NA	NA	NA	NA	NA	NA	NA	NA	NA	NA	NA	NA	NA	NA	NA	NA	NA	NA	NA	NA	NA	NA	NA	NA	NA	NA	NA	NA	NA	NA	NA	NA	NA	NA	NA	NA	NA	NA	NA	NA	NA	NA
Potri.001G022200	poptri			NA	NA	NA	NA	NA	NA	NA	NA	NA	NA	NA	NA	NA	NA	NA	NA	NA	NA	NA	NA	NA	NA	NA	NA	NA	NA	NA	NA	NA	NA	NA	NA	NA	NA	NA	NA	NA	NA	NA	NA	NA	NA	NA	NA	NA	NA
Potri.001G022300	poptri			0.264633	0.996362	0	1	0.228042	0.991338	0	1	-0.339033	0.995514	0.450591	1	0	1	0	1	0	1	0	1	0.651177	1	0	1	0	1	1.68191	0.991952	0	1	0	1	0	1	0	1	0	1	0	1	0	1	1.36244	0.971546	0	1
Potri.001G022400	poptri	AT1G22220.1		0.196324	0.733373	0.5156	0.453588	-0.319276	0.386112	-0.416344	0.238664	-0.321739	0.44635	0.0946054	1	-0.049947	1	-1.0429	0.0612456	-0.13927	1	-0.154498	1	-0.653797	0.305179	-0.101802	1	-0.104551	1	0.389106	0.747675	0.0374677	1	0.683173	1	0.531198	1	0.151975	1	-0.309783	0.815745	0.441875	0.863053	-0.751658	0.22001	0.183874	0.897092	0.583894	0.671772
Potri.001G022500	poptri	AT4G31560.1	HCF153	-0.313036	0.334621	0.277234	0.694844	-0.59027	0.0176966	0.235182	0.460179	-0.0484122	0.974203	-0.283594	0.643151	0.541209	0.379822	-0.0705359	0.980936	0.256064	0.897011	0.0390415	1	-0.566816	0.23053	0.370078	0.634215	-0.502167	0.648692	-0.496281	0.442133	0.114015	1	0.084517	1	0.254725	1	-0.170208	1	-0.527228	0.36746	-0.0304198	1	-0.496808	0.309347	-0.521341	0.30109	0.585762	0.490513
Potri.001G022601	poptri			0.0222484	1	0.0559083	1	-0.03366	0.991338	0.255025	0.754137	0.46285	0.492077	0.207825	0.971167	0.34944	0.928788	0.611855	0.617185	-0.0416531	1	0.145056	1	1.63256	0.0723071	-0.365001	0.911893	-0.204384	1	1.02071	0.324784	-0.323348	1	-0.679119	1	0.362666	1	-1.04178	1	-0.416703	0.822337	-0.0284269	1	-0.388277	0.769671	0.808387	0.385886	-0.147391	1
Potri.001G022700	poptri	AT3G08550.1	ABI8,ELD1,KOB1	-0.261535	0.0428261	-0.0128931	1	-0.248642	0.0391407	-0.344036	0.00260944	-0.188408	0.169072	0.155628	0.537523	-0.354891	0.134104	-0.590053	0.00119753	-0.0763919	0.996527	-0.110168	0.983337	-0.427802	0.0291328	-0.0181409	1	0.244723	0.603507	0.162251	0.661067	0.058251	1	-0.0792808	1	-0.140251	1	0.0609699	1	-0.314443	0.192982	0.138248	0.899545	-0.452691	0.0177579	-0.396915	0.0463552	-0.0482238	1
Potri.001G022800	poptri	AT3G14460.1		NA	NA	NA	NA	NA	NA	NA	NA	NA	NA	NA	NA	NA	NA	NA	NA	NA	NA	NA	NA	NA	NA	NA	NA	NA	NA	NA	NA	NA	NA	NA	NA	NA	NA	NA	NA	NA	NA	NA	NA	NA	NA	NA	NA	NA	NA
Potri.001G022900	poptri	AT3G51930.1		0.18989	0.908879	0.369396	0.882084	-0.179506	0.867142	-0.268486	0.7733	-0.186918	0.905248	0.0815684	1	-0.369501	0.949444	-1.25826	0.180379	1.02926	0.619288	0.145744	1	-1.07997	0.301942	0.64867	0.770714	0.515245	0.970259	0.178285	0.997013	-0.380591	1	0.865781	1	-0.360483	1	1.22626	1	-0.0229779	1	1.03828	0.666305	-1.06126	0.285277	-0.359938	0.857562	0.142443	1
Potri.001G023000	poptri	AT3G04040.1		-0.0100594	0.996362	0.091129	0.807832	-0.101188	0.422881	0.0315075	0.909582	0.164807	0.178024	0.1333	0.541065	0.0750012	0.943473	0.0739506	0.836122	-0.0604188	1	0.0481795	1	0.20676	0.357645	0.234275	0.39605	-0.0268217	1	0.132809	0.728868	0.294694	0.793751	-0.0648667	1	0.0704892	1	-0.135356	1	-0.0659174	0.931379	-0.0649309	1	-0.00098655	1	0.0937135	0.781931	0.256585	0.473312
Potri.001G023100	poptri	AT2G41430.1	CID1,ERD15,LSR1	-0.0226212	0.996362	-0.219142	0.461505	0.196521	0.174709	0.514137	3.06996e-05	0.536519	1.34312e-05	0.0223827	1	0.537497	0.00975082	0.738759	3.85611e-05	0.23027	0.576764	0.719899	0.000185883	0.376801	0.0657983	0.492675	0.0208607	0.182402	0.790401	-0.361958	0.121729	0.262405	0.990993	0.0175196	1	-0.040862	1	0.0583816	1	0.218781	0.434311	-0.348089	0.315077	0.566871	0.00208199	-0.325578	0.120227	-0.268086	0.488751
Potri.001G023200	poptri	AT4G30880.1		NA	NA	NA	NA	NA	NA	NA	NA	NA	NA	NA	NA	NA	NA	NA	NA	NA	NA	NA	NA	NA	NA	NA	NA	NA	NA	NA	NA	NA	NA	NA	NA	NA	NA	NA	NA	NA	NA	NA	NA	NA	NA	NA	NA	NA	NA
Potri.001G023300	poptri	AT4G30880.1		1.95896	0.764357	0.0271709	1	1.93179	0.697876	0.282901	0.990292	1.2791	0.886934	0.996201	1	0.261346	1	1.20267	0.98939	0	1	0	1	3.77001	0.782092	0.123837	1	-1.09176	1	2.56733	0.96067	0.761603	1	0	1	0	1	0	1	0.822172	1	-0.880921	1	1.70309	0.964026	4.48127	0.743072	0.972441	1
Potri.001G023400	poptri	AT5G50400.1	ATPAP27,PAP27	1.96757	0.00234851	-0.000175531	1	1.96775	0.00162431	0.314797	0.77982	0.319311	0.811636	0.0045133	1	-0.118649	1	1.06814	0.359157	0.165744	1	0.637084	0.953505	1.62562	0.124848	-1.87164	0.124959	0.755733	0.893248	0.557483	0.838679	-2.03739	0.419655	1.17919	1	0.493958	1	0.685229	1	2.36598	0.0318057	0.778351	0.871752	1.58763	0.138752	2.16773	0.0329652	-2.01477	0.215266
Potri.001G023500	poptri	AT1G50420.1	SCL-3,SCL3	0.640941	0.0949417	-0.193156	0.929038	0.834096	0.0132902	0.528299	0.154457	0.791198	0.0239168	0.2629	0.840378	0.366852	0.782769	1.08222	0.0486398	0.259509	0.961611	0.658655	0.575674	1.72496	0.000915869	-0.0146378	1	0.291803	0.983889	0.642738	0.43846	-0.274147	1	-0.0027951	1	0.0333721	1	-0.0361672	1	0.712574	0.339991	-0.0739709	1	0.786544	0.189898	1.06351	0.0609935	-0.63992	0.614501
Potri.001G023600	poptri	AT3G13650.1		0.270204	0.987062	0.594836	0.975819	-0.324631	0.934101	-0.405487	0.907837	0.0900633	0.996999	0.495551	1	1.42219	0.797766	-4.89964	0.0315891	2.79095	0.528979	1.65112	0.89125	-2.17575	0.389506	3.10172	0.333486	0.228927	1	2.7239	0.450975	0.310771	1	2.87821	1	-0.686882	1	3.56509	1	-3.44363	0.250401	0.681874	1	-4.1255	0.0872403	-0.948661	0.824709	0.763717	1
Potri.001G023700	poptri	AT1G65870.1		1.12511	0.966536	0	1	1.08852	0.936675	-0.249737	1	-0.980225	0.964879	-0.730488	1	0	1	0.465349	1	0	1	0	1	-1.27238	0.979878	0	1	0	1	-1.73773	0.991952	0	1	0.84272	1	0	1	0.824433	1	2.0084	0.985683	0	1	1.92755	0.947982	0	1	0	1
Potri.001G023800	poptri	AT3G13650.1		-0.283948	0.928625	0.269695	1	-0.553643	0.661748	0.114958	0.981667	-0.402392	0.842102	-0.51735	0.930627	0.148434	1	-2.51929	0.0934528	2.47522	0.266399	-1.11138	0.878527	-0.770903	0.734254	1.42638	0.575386	-1.25981	0.827631	1.74839	0.430314	-1.04884	1	0.175207	1	-1.61456	1	1.78977	1	-2.49252	0.162807	0.712226	0.982814	-3.20474	0.0269811	0.515683	0.880562	0.923196	0.887372
Potri.001G023900	poptri	AT1G29050.1	TBL38	-0.0962959	0.895291	-0.0524591	1	-0.0438368	0.972769	0.255945	0.429305	0.0617003	0.964879	-0.194245	0.838521	0.17957	0.92547	0.403656	0.405579	0.144756	1	0.134529	1	-0.52535	0.300626	0.451307	0.512979	-0.0450409	1	-0.929006	0.0493304	0.306551	1	0.00379358	1	-0.166487	1	0.170281	1	0.22788	0.798933	-0.201301	0.985558	0.42918	0.363479	-0.656086	0.161341	0.150291	0.998486
Potri.001G024000	poptri	AT1G34570.1		0.58067	0.0240913	-0.150934	0.909269	0.731604	0.00198665	0.217794	0.490993	0.32214	0.279116	0.104347	0.984673	0.26181	0.736611	0.767493	0.0257121	-0.303662	0.759267	0.0449145	1	1.12488	0.000710095	-0.168486	0.894624	-0.216895	0.953458	0.357388	0.528338	0.135176	1	0.0175049	1	0.0973684	1	-0.0798635	1	0.523188	0.239364	-0.468104	0.564308	0.991292	0.00298049	1.09747	0.000905319	-0.116032	1
Potri.001G024100	poptri	AT2G38800.1		0.201491	0.528188	-0.0150743	1	0.216565	0.402326	0.394129	0.0827529	0.548979	0.0116681	0.15485	0.866961	0.370456	0.618883	0.536551	0.22649	0.281091	0.850719	0.495038	0.55924	0.744047	0.0752526	0.41084	0.546441	0.124581	1	0.207497	0.863507	0.129748	1	0.0603764	1	0.0420554	1	0.018321	1	0.226471	0.815624	-0.0473096	1	0.27378	0.644171	0.309386	0.596084	-0.0421425	1
Potri.001G024200	poptri	AT2G38780.1		-0.446184	0.00506021	0.064271	0.984063	-0.510455	0.000730805	-0.194657	0.276966	-0.386843	0.0139364	-0.192186	0.58056	-0.322558	0.418024	-0.106467	0.831254	-0.163321	0.891564	-0.346487	0.49307	-0.652662	0.0131328	-0.186618	0.750975	-0.0239289	1	-0.546195	0.0812138	-0.0232973	1	-0.423756	1	-0.0435684	1	-0.380188	1	-0.207665	0.666527	0.115669	1	-0.323334	0.285038	-0.729931	0.00485152	0.116301	0.973913
Potri.001G024300	poptri	AT1G52340.1	ABA2,ATABA2,ATSDR1,GIN1,ISI4,SDR1,SIS4,SRE1	-0.104332	0.797736	-0.112592	0.927857	0.0082598	0.995086	0.145198	0.603419	-0.123131	0.725431	-0.268329	0.505673	0.0116053	1	0.49743	0.14698	-0.117323	1	-0.0828043	1	-0.267419	0.530858	-0.0441629	1	-0.0944096	1	-0.764849	0.0357061	0.07316	1	-0.221426	1	-0.0876172	1	-0.133809	1	0.264399	0.644568	-0.216545	0.918326	0.480944	0.172081	-0.406041	0.293734	-0.0489757	1
Potri.001G024401	poptri	AT2G38770.1	EMB2765	0.264633	0.996362	0	1	0.228042	0.991338	-0.469027	0.981667	0	1	-0.190603	1	0	1	-0.0689568	1	0	1	0	1	0	1	0	1	0	1	-0.241643	1	0	1	0	1	0	1	0	1	0.512321	1	0	1	0.431465	1	0	1	0	1
Potri.001G024500	poptri	AT1G63780.1	IMP4	0.24881	0.318626	0.0675539	1	0.181256	0.446126	0.408153	0.0414803	0.49734	0.0117025	0.0891869	0.974878	0.56943	0.21251	0.397507	0.318049	0.253664	0.837184	0.394357	0.637211	0.751801	0.0320103	0.335141	0.584547	-0.175073	0.995918	0.354294	0.531352	0.0814771	1	0.185397	1	0.197839	1	-0.0124425	1	0.0134738	1	-0.117927	1	0.1314	0.860612	0.54284	0.153361	0.138623	0.99076
Potri.001G024600	poptri	AT1G76390.2		-0.652292	0.029524	0.113753	0.985952	-0.766046	0.0053548	-0.190335	0.64403	-0.211343	0.631349	-0.0210084	1	0.0267622	1	-0.46283	0.388227	-0.0856418	1	0.141336	1	-1.04027	0.0239494	0.196377	0.918276	0.114574	1	-0.577442	0.392287	0.282019	1	-0.126094	1	0.128814	1	-0.254907	1	-0.615686	0.306174	0.0164096	1	-0.632095	0.204657	-1.3077	0.00320167	0.183855	0.987402
Potri.001G024700	poptri	AT1G21670.1		-0.0559554	1	-0.283997	1	0.228042	0.991338	-0.789616	0.966766	-0.980218	0.964879	-0.190603	1	0.261473	1	-1.99251	0.928413	0	1	0	1	-1.27238	0.979878	0	1	-1.09176	1	0	1	0	1	0.84275	1	0	1	0.824433	1	-1.41123	1	-0.880921	1	0	1	0	1	0	1
Potri.001G024800	poptri	AT2G38760.1	ANN3,ANNAT3	0.646692	0.0310584	-0.606899	0.276142	1.25359	8.53579e-06	0.838531	0.00241936	0.32609	0.393933	-0.512441	0.260404	1.08915	0.0233017	1.39883	0.000381682	-0.153859	1	0.250262	0.990191	0.651611	0.164253	0.0749181	1	-0.838892	0.234742	-0.74722	0.134296	0.228777	1	0.391677	1	-0.14111	1	0.532787	1	0.701354	0.155582	-1.38412	0.0106882	2.08548	6.18444e-08	0.793026	0.0747903	-0.316454	0.847011
Potri.001G024900	poptri	AT2G38750.1	ANNAT4	0.744917	0.0466338	-0.238516	0.883772	0.983433	0.00357643	1.10322	0.00071888	0.36997	0.425794	-0.733245	0.149113	1.32327	0.0303744	1.57075	0.00257606	0.229342	0.991643	0.219729	1	0.337846	0.679533	0.506464	0.619008	-1.10354	0.231853	-1.2329	0.047703	0.277122	1	0.611004	1	-0.0179896	1	0.628994	1	0.858488	0.213656	-1.11191	0.213434	1.9704	0.000115255	0.729122	0.257255	0.268746	0.955778
Potri.001G025000	poptri	AT5G12380.1	ANNAT8	NA	NA	NA	NA	NA	NA	NA	NA	NA	NA	NA	NA	NA	NA	NA	NA	NA	NA	NA	NA	NA	NA	NA	NA	NA	NA	NA	NA	NA	NA	NA	NA	NA	NA	NA	NA	NA	NA	NA	NA	NA	NA	NA	NA	NA	NA
Potri.001G025100	poptri	AT3G54500.1		0.0582302	0.993713	0.0998487	1	-0.0416186	0.989326	-1.63651	9.55267e-09	-1.93147	4.76773e-12	-0.29496	0.767382	-1.63552	1.22366e-06	-2.35246	7.34393e-14	-1.17639	0.00192506	-1.97846	1.00838e-09	-1.37754	5.48739e-05	-2.71187	1.2301e-18	-0.342936	0.797539	0.974919	0.013622	-1.53549	0.000117579	0.00681616	1	0.105071	1	-0.0982547	1	-0.710118	0.0990268	0.564209	0.44921	-1.27433	0.000182367	0.607737	0.126193	-0.628342	0.330311
Potri.001G025200	poptri	AT1G33720.1	CYP76C6	2.02792	0.205265	-0.969063	0.904076	2.99698	0.0340238	-0.323073	0.935927	-0.635185	0.839946	-0.312112	1	-3.93283	0.208067	1.78587	0.528597	1.56776	0.892078	-3.10102	0.514269	2.24308	0.402971	0	1	0.83181	1	0.457214	0.991952	-2.40571	1	-1.50774	1	-3.2142	1	1.70646	1	4.21096	0.134221	2.28639	0.817286	1.92456	0.47663	3.83636	0.133287	-0.951131	1
Potri.001G025300	poptri	AT2G47110.1	UBQ6	0.3413	0.519573	0.272048	0.859749	0.0692518	0.962546	0.585945	0.13216	0.605583	0.137338	0.019638	1	0.948172	0.233033	0.451661	0.57044	0.259607	0.982423	0.012592	1	0.789818	0.243514	0.879546	0.288922	-0.93558	0.446599	0.338158	0.837005	0.619939	1	0.293565	1	0.243463	1	0.0501023	1	-0.202947	0.945668	-0.445102	0.889454	0.242156	0.846545	1.07079	0.0964107	1.11042	0.27949
Potri.001G025400	poptri	AT3G14470.1		0.569817	0.0100697	0.193539	0.792192	0.376278	0.0892859	-0.714711	0.000369216	-0.317229	0.203415	0.397482	0.250953	-0.900608	0.0204647	-0.678481	0.057231	-0.562363	0.32902	-0.605981	0.250496	0.132481	0.854133	-0.512934	0.298499	0.294627	0.863226	0.810962	0.0415441	0.0494291	1	0.239001	1	0.0489278	1	0.190073	1	0.461128	0.349313	0.387172	0.722124	0.073956	0.965058	0.977463	0.00458698	0.141974	0.992709
Potri.001G025500	poptri	AT3G54490.1	RPB5E	0.185209	0.99622	0.430475	0.985971	-0.245266	0.937892	0.037124	1	0.245884	0.964879	0.20876	1	0.336998	1	-1.45848	0.560431	1.80126	0.776027	-0.252579	1	-0.680924	0.866341	2.2518	0.525987	-0.589577	1	0.77756	0.926505	0.450541	1	0.868227	1	-1.15217	1	2.0204	1	-0.927255	0.863834	0.312088	1	-1.23934	0.664379	0.439882	0.958468	1.35221	0.849106
Potri.001G025600	poptri	AT3G54480.1	SKIP5,SKP5	0.355618	0.18423	0.0883325	0.993165	0.267286	0.296438	0.121001	0.755872	0.176767	0.623671	0.0557659	1	-0.311176	0.700762	0.647869	0.0836278	-0.0751156	1	0.116717	1	0.305506	0.54035	0.0971358	1	0.427894	0.664439	-0.342363	0.564836	0.172251	1	-0.0623422	1	0.0206735	1	-0.0830157	1	0.896703	0.0197371	0.256734	0.911232	0.639969	0.080167	0.126447	0.883747	0.00109186	1
Potri.001G025700	poptri	AT5G20710.1	BGAL7	3.82872	0.000776631	1.33339	0.705972	2.49533	0.0197864	2.99575	0.00957184	1.71935	0.236366	-1.27639	0.596974	1.07346	0.933698	4.657	0.0168757	2.09394	0.706882	2.00136	0.843437	2.72118	0.228288	0.207576	1	0.9279	1	-1.93582	0.473025	-1.88636	1	2.26045	1	1.75607	1	0.504378	1	5.844	0.0100054	2.77655	0.607059	3.06744	0.0981166	2.98027	0.170105	-0.0377071	1
Potri.001G025800	poptri	AT5G20710.1	BGAL7	-0.0559525	1	-0.604591	1	0.548639	0.989326	-0.469022	0.981667	-0.659625	0.99152	-0.190603	1	-0.70015	1	-0.0689568	1	0	1	-1.79191	1	0.651177	1	0	1	-1.09176	1	0.720134	1	0	1	-1.08065	1	-0.943305	1	0	1	-0.449457	1	-0.880921	1	0.431465	1	1.36244	0.971546	0	1
Potri.001G025900	poptri			0.118735	0.996362	-0.00791676	1	0.126652	0.989326	1.79931	0.155937	0.825105	0.690074	-0.974205	0.71571	0.734436	0.966691	3.74301	0.0892493	0.875881	0.989608	0.325981	1	2.13204	0.465952	0.271946	1	-0.408455	1	-1.61097	0.640542	-0.603935	1	-1.96496	1	-0.0742501	1	-1.89071	1	1.04361	0.788588	0.0671949	1	0.976418	0.729715	-0.158902	1	-0.128286	1
Potri.001G026000	poptri	AT3G14180.1		0.307052	0.148377	-0.177018	0.765752	0.484071	0.00695752	0.160999	0.500555	0.123112	0.689897	-0.0378873	1	0.135417	0.902508	0.594973	0.035829	-0.241241	0.772608	-0.110458	1	0.559711	0.0562273	-0.057961	1	-0.245875	0.835272	-0.0352623	1	0.18328	1	-0.0840369	1	-0.073412	1	-0.0106249	1	0.37552	0.326282	-0.45007	0.432445	0.82559	0.00238951	0.586132	0.0447414	-0.0209149	1
Potri.001G026100	poptri	AT3G07300.2		0.138847	0.367138	-0.0485528	0.984137	0.1874	0.130708	0.208062	0.0937854	0.110964	0.505166	-0.0970973	0.807465	0.180367	0.613606	0.461305	0.0141265	-0.0318034	1	0.0262138	1	0.23544	0.295241	0.0743591	0.949786	-0.154153	0.870537	-0.225864	0.43621	0.106163	1	-0.0322823	1	0.00356949	1	-0.0358518	1	0.248655	0.337776	-0.208601	0.717601	0.457256	0.0154373	0.176944	0.489098	0.0517148	1
Potri.001G026200	poptri	AT3G61790.1		0.826247	0.112495	-0.38536	0.826822	1.21161	0.00727206	0.0403693	0.98878	0.87491	0.0796565	0.834541	0.265332	-0.149349	1	0.482232	0.575245	-0.0329465	1	-0.125327	1	2.46937	4.21216e-05	0.0461511	1	0.0240217	1	1.98713	0.00211615	0.0790976	1	-0.369244	1	-0.462761	1	0.0935175	1	0.262337	0.907165	-0.346359	0.972992	0.608696	0.455374	2.22545	0.000188133	-0.291283	0.969779
Potri.001G026300	poptri	AT3G54470.1		-0.396603	0.0448087	0.0352832	1	-0.431886	0.0168681	0.270523	0.176483	0.107841	0.747923	-0.162682	0.776157	0.42508	0.178798	0.0639088	0.928413	0.35539	0.414298	0.233326	0.769662	-0.518226	0.0420155	0.572852	0.0385192	-0.191754	0.887253	-0.582134	0.0392359	0.217462	1	-0.0452555	1	-0.0677937	1	0.0225382	1	-0.406427	0.190157	-0.137484	0.964716	-0.268943	0.366555	-0.796807	0.000853152	0.271732	0.654168
Potri.001G026400	poptri	AT3G07940.1		-0.36329	0.507212	0.077225	1	-0.440515	0.306917	0.166473	0.828458	0.555917	0.227176	0.389444	0.663485	0.0550163	1	-0.341603	0.759004	0.907685	0.531417	0.0724785	1	0.185632	0.926317	1.48481	0.0757646	0.0174623	1	0.527235	0.68061	0.57712	1	-0.264007	1	-0.808967	1	0.54496	1	-0.660626	0.499016	0.0437019	1	-0.704328	0.352917	-0.150853	0.952418	0.60336	0.697106
Potri.001G026500	poptri	AT2G11890.1		0.477855	0.72351	-0.765397	0.779762	1.24325	0.145463	0.462381	0.726826	0.649879	0.604766	0.187497	1	0.831529	0.79998	0.0406448	1	0.450622	1	-1.13151	0.883448	1.06819	0.503686	1.62689	0.58093	-1.96304	0.497927	1.02755	0.620578	1.17627	1	0.172768	1	-1.51614	1	1.6889	1	-0.618116	0.83271	-1.89704	0.533609	1.27893	0.463653	2.37247	0.0976163	1.24226	0.76419
Potri.001G026600	poptri	AT5G13810.1		0.534605	0.0114389	-0.0957121	0.966334	0.630317	0.0014525	0.271762	0.240279	0.457947	0.0305351	0.186185	0.764379	0.233646	0.755424	0.637624	0.0507092	-0.0153078	1	0.349075	0.676405	1.017	0.00101454	0.0167785	1	0.115429	1	0.379375	0.438431	0.0320863	1	0.156844	1	0.0895497	1	0.067294	1	0.560822	0.155674	-0.159404	0.988631	0.720226	0.0260408	0.824768	0.00950167	-0.242747	0.837043
Potri.001G026700	poptri	AT5G59560.2	SRR1	0.172909	0.326422	-0.151024	0.704329	0.323933	0.0178784	0.357923	0.00866773	0.369219	0.00782194	0.0112955	1	0.573234	0.00298135	0.635992	0.000196118	-0.17235	0.738004	0.38597	0.114897	0.62308	0.000484528	0.112628	0.821713	-0.187264	0.731217	-0.0129123	1	0.284979	0.842123	0.0674572	1	0.189904	1	-0.122447	1	0.130215	0.691827	-0.55568	0.0167857	0.685895	3.41404e-05	0.304567	0.113612	-0.0834379	0.962705
Potri.001G026800	poptri	AT5G13480.1	FY	-0.0140965	0.996362	0.286781	0.523876	-0.300878	0.141451	-0.240216	0.28206	0.110993	0.758788	0.351209	0.262515	-0.262836	0.711662	-0.544011	0.116277	0.0967732	1	0.285852	0.82195	-0.207865	0.670185	0.267105	0.686421	0.548688	0.392403	0.336145	0.545798	0.170332	1	0.243619	1	0.170321	1	0.0732987	1	-0.0375558	1	0.529929	0.417965	-0.567485	0.10303	-0.250098	0.603699	0.151573	0.964393
Potri.001G026900	poptri	AT5G19420.2		0.0889862	0.914825	0.0152391	1	0.073747	0.905698	-0.467438	0.0879318	-0.132756	0.80255	0.334682	0.548842	-0.770362	0.128603	-0.781449	0.0616577	0.0740041	1	-0.0507517	1	-0.0695229	0.979878	-0.315379	0.71814	0.71961	0.348831	0.711927	0.169128	-0.389383	1	0.100785	1	-0.198624	1	0.299409	1	0.0896982	1	0.645743	0.444236	-0.556044	0.227856	0.0820143	0.971546	-0.463251	0.638842
Potri.001G027000	poptri	AT3G57040.1	ARR9,ATRR4	-0.406549	0.566194	-0.571702	0.640212	0.165152	0.858551	-0.0297271	1	0.479804	0.447364	0.509531	0.665235	-0.241228	0.899972	0.400589	0.573108	-0.0206427	1	-0.805461	0.312141	2.37694	1.21935e-06	-0.415775	0.689671	-0.564233	0.696322	1.97635	5.75233e-05	-0.395133	1	-1.83644	0.0712199	-0.740706	1	-1.09573	1	-1.19462	0.0339822	-0.520121	0.748256	-0.674499	0.244442	1.34596	0.00629875	-0.35102	0.870623
Potri.001G027100	poptri	AT3G54450.1		-0.632682	0.505354	-0.837542	0.623089	0.20486	0.894045	-0.117348	0.966766	-1.17729	0.121379	-1.05994	0.381891	-0.123765	1	-0.134948	1	-0.0557259	1	-1.83948	0.371101	-1.16914	0.472264	-0.511518	0.941172	-1.71572	0.529615	-1.03419	0.674575	-0.455793	1	-0.80822	1	-1.27663	1	0.468407	1	-0.819403	0.724972	-1.20859	0.762968	0.389185	0.90163	-0.137882	1	0.0513359	1
Potri.001G027166	poptri	AT2G40030.1	ATNRPD1B,DMS5,DRD3,NRPD1B,NRPE1	0.261664	0.905318	0.554028	0.852137	-0.292363	0.810556	0.205417	0.925148	0.445642	0.7436	0.240225	1	0.856691	0.850395	-0.333768	0.925717	0.396912	1	0.912685	0.971415	-1.01304	0.595387	1.36574	0.550687	0.0559932	1	-0.679273	0.86904	0.968827	1	1.31496	1	0.507169	1	0.807788	1	0.124498	1	0.0473897	1	0.077108	1	-0.610768	0.82654	0.960224	0.801652
Potri.001G027232	poptri	AT2G40030.1	ATNRPD1B,DMS5,DRD3,NRPD1B,NRPE1	0.232725	0.986473	1.11523	0.730031	-0.882506	0.505439	-0.388559	0.882244	0.208426	0.975512	0.596985	0.936195	0.128233	1	-3.27117	0.14499	1.48563	0.805372	1.55404	0.902393	-1.05411	0.707241	0.778735	0.940611	1.42581	0.912826	2.21707	0.556842	-0.706892	1	2.12136	1	0.9013	1	1.22006	1	-1.27805	0.829334	2.2587	0.665307	-3.53674	0.103723	-0.486789	0.933241	0.125996	1
Potri.001G027300	poptri			NA	NA	NA	NA	NA	NA	NA	NA	NA	NA	NA	NA	NA	NA	NA	NA	NA	NA	NA	NA	NA	NA	NA	NA	NA	NA	NA	NA	NA	NA	NA	NA	NA	NA	NA	NA	NA	NA	NA	NA	NA	NA	NA	NA	NA	NA
Potri.001G027400	poptri	AT3G54440.1		-0.282851	0.391017	0.0804496	1	-0.363301	0.171619	0.15217	0.686634	0.466375	0.0811892	0.314205	0.556395	0.445519	0.2835	0.0340385	1	0.00237123	1	0.924801	0.00322679	-0.49509	0.126914	0.850607	0.00590694	0.479282	0.430655	-0.529128	0.164845	0.848236	0.0568462	0.283313	1	0.247414	1	0.0358991	1	-0.128168	0.898756	-0.195734	0.927501	0.0675663	0.958596	-1.13658	6.40292e-05	0.17322	0.917272
Potri.001G027500	poptri	AT1G08590.1		-0.697148	0.993104	0.340377	1	-1.03752	0.9142	-0.789622	0.952757	-0.0352554	1	0.754367	1	0.261417	1	0	1	-1.59954	1	0.131435	1	0	1	0.0358172	1	-0.129982	1	0	1	1.63536	1	0	1	0.980038	1	-1.09912	1	-1.41123	1	-0.880921	1	0	1	-0.561118	1	0.884421	1
Potri.001G027600	poptri			-0.226143	0.410004	0.173173	0.815063	-0.399316	0.0529308	-0.102452	0.768939	-0.296452	0.21255	-0.194	0.743846	0.0632374	1	-0.313961	0.458373	-0.0290934	1	-0.00607692	1	-0.775341	0.0244545	-0.114111	0.972782	-0.0693144	1	-0.46138	0.346862	-0.0850181	1	0.148075	1	0.243028	1	-0.0949534	1	-0.229123	0.745902	0.150697	1	-0.379821	0.354706	-0.621189	0.0907334	0.134994	0.994559
Potri.001G027700	poptri	AT5G12330.4	LRP1	-0.290976	0.853973	-0.0690737	1	-0.221902	0.870135	0.316701	0.784962	-0.496378	0.635466	-0.813078	0.577442	-0.925973	0.673239	0.535292	0.771543	1.76729	0.347818	-1.57977	0.419627	-0.567084	0.767588	1.09625	0.591767	-0.653799	0.966508	-1.10238	0.564148	-0.671039	1	-1.02562	1	-1.92252	1	0.896907	1	0.435649	0.915165	0.770738	0.905259	-0.33509	0.909219	-0.0129276	1	0.753499	0.874382
Potri.001G027800	poptri			NA	NA	NA	NA	NA	NA	NA	NA	NA	NA	NA	NA	NA	NA	NA	NA	NA	NA	NA	NA	NA	NA	NA	NA	NA	NA	NA	NA	NA	NA	NA	NA	NA	NA	NA	NA	NA	NA	NA	NA	NA	NA	NA	NA	NA	NA
Potri.001G027900	poptri	AT3G07960.1		-0.27094	0.77391	0.138937	1	-0.409877	0.492396	-1.70482	7.73684e-05	-1.99732	3.56632e-06	-0.292505	0.92291	-1.92302	0.0310824	-2.08268	0.00885102	-1.2367	0.339503	-2.11857	0.0187415	-1.42087	0.101007	-2.58312	0.00164822	-0.19555	1	0.661813	0.697843	-1.34642	0.811372	-0.469502	1	0.00953638	1	-0.479039	1	-0.629168	0.694786	0.695854	0.845348	-1.32502	0.137383	0.228195	0.931799	-0.455017	0.937861
Potri.001G028000	poptri	AT3G27890.1	NQR	0.192915	0.0784984	0.0294873	1	0.163428	0.114442	-0.0405646	0.837549	-0.130142	0.284871	-0.0895772	0.765029	-0.172094	0.560893	0.165027	0.416216	-0.118911	0.854035	-0.257856	0.362148	0.0178775	1	-0.147116	0.649168	-0.0857623	0.996657	-0.147149	0.632619	-0.0282057	1	-0.0171648	1	-0.02573	1	0.0085652	1	0.319956	0.106411	0.0274535	1	0.292503	0.0971126	0.258569	0.172041	0.0850101	0.949131
Potri.001G028100	poptri	AT5G13500.2		0.397246	0.229316	0.267755	0.756661	0.129491	0.76775	0.472904	0.104286	0.585237	0.0423032	0.112334	0.988815	-0.124542	1	0.61769	0.205639	0.991888	0.0980331	-0.0350338	1	0.714157	0.139902	1.13799	0.0211911	0.0895082	1	0.0964669	0.991952	0.146098	1	-0.0936461	1	-0.517624	1	0.423978	1	0.648586	0.259477	0.598806	0.559898	0.0497805	1	0.655545	0.188526	0.655396	0.444856
Potri.001G028200	poptri	AT3G54400.1		0.0420683	1	0.708912	0.852973	-0.666844	0.586032	-1.00404	0.363416	-0.528247	0.759179	0.475795	0.95433	-0.583612	0.943473	-3.37555	0.0196377	1.81352	0.526867	-0.145528	1	-2.10213	0.194424	2.02784	0.330035	0.438083	1	1.27342	0.64318	0.214325	1	1.2945	1	-1.22663	1	2.52113	1	-1.49744	0.517886	1.1705	0.868147	-2.66794	0.0835087	-0.662099	0.824709	0.94674	0.888917
Potri.001G028300	poptri	AT1G08315.1		0.478071	0.0930796	-0.111005	0.976933	0.589076	0.0191838	-0.225846	0.493055	0.129538	0.802388	0.355384	0.479714	-0.192212	0.889951	0.294517	0.560024	-0.696437	0.222578	0.0414763	1	0.874048	0.0231024	-0.488272	0.392941	0.233688	0.959652	0.579531	0.258366	0.208166	1	0.0050679	1	0.211395	1	-0.206327	1	0.491797	0.355393	-0.292831	0.884084	0.784628	0.0463183	0.83764	0.0319924	-0.318353	0.799285
Potri.001G028400	poptri	AT3G54390.1		-0.608261	0.0399354	-0.152875	0.933269	-0.455386	0.114311	-0.28871	0.386479	-0.495621	0.100495	-0.206911	0.848696	-0.340242	0.736611	-0.309449	0.62593	-0.210421	0.968607	-0.346322	0.888195	-1.13129	0.0128554	-0.0806505	1	-0.00608092	1	-0.821839	0.151892	0.12977	1	-0.383957	1	-0.294061	1	-0.0898958	1	-0.353164	0.678371	-0.16424	1	-0.188924	0.839975	-1.16892	0.0103813	-0.0283892	1
Potri.001G028500	poptri	AT3G06730.1	TRX P,TRX z	0.00744744	1	0.7414	0.467113	-0.733952	0.129522	1.17039	0.00893724	0.71178	0.177306	-0.458606	0.716439	1.94889	0.0195165	0.632321	0.522782	0.94473	0.531752	0.979571	0.531464	-0.105214	0.992666	1.26119	0.211057	-0.969318	0.615892	-0.737534	0.584466	0.316458	1	0.808013	1	0.983168	1	-0.175156	1	-0.508556	0.751319	-0.0209912	1	-0.487565	0.679559	-0.276772	0.880963	1.26479	0.370125
Potri.001G028600	poptri	AT5G13930.1	ATCHS,CHS,TT4	NA	NA	NA	NA	NA	NA	NA	NA	NA	NA	NA	NA	NA	NA	NA	NA	NA	NA	NA	NA	NA	NA	NA	NA	NA	NA	NA	NA	NA	NA	NA	NA	NA	NA	NA	NA	NA	NA	NA	NA	NA	NA	NA	NA	NA	NA
Potri.001G028700	poptri	AT5G36930.2		-0.44993	0.218669	-0.0431344	1	-0.406796	0.226019	-0.462944	0.15444	-0.514085	0.130757	-0.0511418	1	-0.249113	0.897656	-0.681967	0.208121	-0.435369	0.762147	0.0679532	1	-1.45201	0.0119892	-0.410982	0.677546	0.317066	0.938674	-0.770042	0.34688	0.0243868	1	0.158785	1	0.20628	1	-0.0474952	1	-0.274069	0.817095	0.0200242	1	-0.294093	0.705576	-1.36118	0.0163304	-0.272655	0.917272
Potri.001G028800	poptri			-0.450201	0.383261	-0.166442	0.977583	-0.283759	0.586956	-0.196441	0.77078	-0.192813	0.816244	0.0036288	1	-0.462657	0.794379	-0.112208	0.985581	-0.0424054	1	-0.0164076	1	-0.827618	0.356688	0.115457	1	0.446249	0.941015	-0.71541	0.569545	0.157863	1	-0.327948	1	-0.351676	1	0.0237276	1	0.0225006	1	0.0685756	1	-0.046075	1	-1.13916	0.159518	-0.219811	1
Potri.001G028900	poptri			0.608546	0.987062	0.908792	1	-0.300245	0.989326	0.201842	0.999252	0.847387	0.942205	0.645546	1	0.261366	1	-0.0689568	1	0.324012	1	0	1	1.5416	0.971135	1.65542	1	-1.09176	1	1.61056	0.993838	1.33141	1	0	1	0	1	0	1	-0.449457	1	0.0808561	1	-0.530313	1	2.25286	0.926047	2.50402	1
Potri.001G029000	poptri			-1.01501	0.535085	-1.8893	0.472891	0.87429	0.60238	0.833644	0.649178	1.25723	0.449866	0.423585	0.997436	1.87643	0.631893	0.93231	0.833851	-1.59957	0.895943	0.718621	1	1.91423	0.52109	1.06616	0.908298	-1.15781	0.945931	0.98192	0.874692	2.66573	1	-1.00436	1	-0.867016	1	-0.137347	1	-1.94848	0.500601	-4.34302	0.238686	2.39453	0.402149	0.191245	1	-0.519476	1
Potri.001G029100	poptri			NA	NA	NA	NA	NA	NA	NA	NA	NA	NA	NA	NA	NA	NA	NA	NA	NA	NA	NA	NA	NA	NA	NA	NA	NA	NA	NA	NA	NA	NA	NA	NA	NA	NA	NA	NA	NA	NA	NA	NA	NA	NA	NA	NA	NA	NA
Potri.001G029200	poptri			NA	NA	NA	NA	NA	NA	NA	NA	NA	NA	NA	NA	NA	NA	NA	NA	NA	NA	NA	NA	NA	NA	NA	NA	NA	NA	NA	NA	NA	NA	NA	NA	NA	NA	NA	NA	NA	NA	NA	NA	NA	NA	NA	NA	NA	NA
Potri.001G029300	poptri	AT3G14460.1		-0.591396	0.0110015	0.00891281	1	-0.600309	0.0063529	-0.382459	0.107393	-0.278376	0.319663	0.104082	0.971324	-0.263065	0.73092	-0.674478	0.0561897	-0.178464	0.945872	0.0759432	1	-1.01797	0.00412234	0.0242537	1	0.339008	0.764058	-0.343489	0.5882	0.202717	1	-0.111151	1	-0.000720848	1	-0.11043	1	-0.522564	0.239667	0.0838808	1	-0.606445	0.0948204	-1.20506	0.00038496	-0.0524103	1
Potri.001G029400	poptri	AT5G07900.1		-0.146955	0.629426	0.159361	0.815063	-0.306316	0.121404	-0.0187528	0.982756	-0.144702	0.628334	-0.125949	0.882136	0.35399	0.465396	-0.354528	0.282633	-0.00495715	1	0.193104	0.96005	-0.732401	0.0191931	0.0841253	0.995487	-0.160886	0.973552	-0.377873	0.401025	0.0890825	1	0.405523	1	0.32772	1	0.0778027	1	-0.302995	0.48186	-0.0312271	1	-0.271768	0.448484	-0.519982	0.116875	0.218742	0.824957
Potri.001G029500	poptri	AT3G12600.1	atnudt16,NUDT16	0.0307568	0.996362	-0.120194	1	0.150951	0.845697	-0.0540786	0.981667	0.289727	0.667678	0.343805	0.786736	0.102135	1	-0.902134	0.23991	0.58227	0.791292	0.0922608	1	0.448729	0.6372	0.330663	0.909661	-0.00987444	1	1.35086	0.0872865	-0.251607	1	0.209679	1	-0.389898	1	0.599577	1	-0.79459	0.414211	0.0902363	1	-0.884826	0.246567	0.566147	0.519571	-0.151496	1
Potri.001G029600	poptri	AT5G13530.1	KEG	-0.0236268	0.996362	0.179323	0.848804	-0.20295	0.47614	-0.309897	0.230782	-0.155613	0.685317	0.154284	0.889242	-0.466135	0.469991	-0.467113	0.317583	0.00256694	1	-0.00916888	1	-0.447541	0.353419	-0.00978434	1	0.456966	0.695347	0.0195718	1	-0.0123513	1	0.123487	1	0.0230192	1	0.100468	1	0.12251	0.964496	0.491721	0.645355	-0.369212	0.480551	-0.314885	0.593963	0.0224038	1
Potri.001G029700	poptri	AT3G56710.1	SIB1	2.59465	0.0017241	0.751131	0.791805	1.84352	0.0240035	0.567693	0.64233	1.51551	0.0952365	0.947819	0.628437	1.06626	0.625006	1.62243	0.186447	-0.331575	1	-0.115143	1	4.56793	1.50031e-05	-0.432789	0.949259	-1.1814	0.74839	2.94549	0.0126148	-0.101214	1	0.514403	1	1.36195	1	-0.847547	1	1.07057	0.551727	-0.0358879	1	1.10646	0.424219	5.19747	5.81229e-07	1.0443	0.759018
Potri.001G029800	poptri	AT3G12250.2	BZIP45,TGA6	0.684336	0.0142744	-0.169763	0.901247	0.8541	0.00100568	-0.0263204	0.982854	0.203556	0.62544	0.229876	0.794935	-0.303415	0.753988	0.585783	0.200507	-0.303984	0.838993	0.240542	0.984033	0.821416	0.0568336	-0.422112	0.558974	0.543956	0.596376	0.235633	0.837324	-0.118128	1	0.172303	1	0.0368638	1	0.135439	1	1.0615	0.020208	0.0362941	1	1.02521	0.0135662	0.753177	0.0930185	-0.62579	0.446838
Potri.001G029900	poptri	AT3G12260.1		0.301051	0.0162153	0.029115	1	0.271936	0.0221909	0.222891	0.0739432	0.0834919	0.673035	-0.139399	0.620175	0.184828	0.568946	0.515221	0.0034255	-0.040332	1	-0.0674636	1	0.259152	0.207876	0.0640309	0.967698	-0.252291	0.551702	-0.256069	0.316488	0.104363	1	0.0762036	1	0.0573164	1	0.0188872	1	0.406597	0.0500823	-0.167843	0.815118	0.57444	0.00099519	0.402819	0.032505	0.188811	0.69757
Potri.001G030000	poptri	AT2G38730.1		-0.0904249	0.832417	-0.0674558	1	-0.0229691	0.989326	1.0023	1.99974e-09	0.491583	0.00975321	-0.510718	0.0384328	1.27423	5.43855e-09	1.2759	2.17764e-09	0.371314	0.351659	0.447078	0.184935	0.441639	0.0821865	0.566508	0.0336672	-0.827157	0.00258829	-0.83426	0.000516984	0.195193	1	-0.0895564	1	0.171708	1	-0.261265	1	-0.0878915	0.929308	-0.731212	0.0162149	0.643321	0.00548696	-0.0949954	0.859142	0.291138	0.591577
Potri.001G030100	poptri	AT5G06970.1		-0.155118	0.60042	0.146303	0.850175	-0.301421	0.129881	-0.135928	0.612218	0.0353765	0.977252	0.171305	0.766854	-0.241189	0.662763	-0.467525	0.109157	0.339762	0.543126	0.180347	0.952456	-0.473912	0.112255	0.422271	0.267968	0.421537	0.472356	-0.0063868	1	0.0825089	1	0.128057	1	-0.139501	1	0.267558	1	-0.0982785	0.938891	0.441451	0.43133	-0.539729	0.0604595	-0.526202	0.0751054	0.102423	1
Potri.001G030200	poptri	AT3G12270.1	ATPRMT3,PRMT3	-0.0959802	0.75693	0.193834	0.65269	-0.289814	0.0833191	0.305916	0.0701535	0.254139	0.174728	-0.0517762	1	0.556768	0.0678618	-0.00579102	1	0.388979	0.385886	0.364592	0.452577	-0.11349	0.817904	0.521304	0.0957464	-0.192176	0.901174	-0.107699	0.920119	0.132325	1	0.252835	1	0.196981	1	0.0558545	1	-0.309724	0.402606	0.0291915	1	-0.338916	0.246973	-0.225247	0.531178	0.353692	0.506355
Potri.001G030300	poptri	AT5G07900.1		-0.0334649	0.969499	0.127905	0.784114	-0.16137	0.311955	0.616926	1.25261e-06	0.250484	0.117083	-0.366441	0.037106	0.748821	0.00289247	0.614617	0.00928012	0.477346	0.164038	0.123295	1	0.264884	0.381501	0.351648	0.303503	-0.625526	0.0499868	-0.349734	0.274115	-0.125698	1	-0.0299629	1	0.146026	1	-0.175989	1	-0.164166	0.711956	-0.125449	0.969983	-0.0387174	0.975994	0.111626	0.816567	0.374379	0.393156
Potri.001G030401	poptri	AT4G37210.1		0	1	0.357188	1	-0.413152	0.989326	0	1	-0.339033	0.995514	0.450591	1	0	1	0	1	0	1	0	1	0	1	0.123837	1	0	1	0	1	0.761603	1	0	1	0	1	0	1	0	1	0	1	0	1	0	1	0.972441	1
Potri.001G030500	poptri	AT4G37210.1		NA	NA	NA	NA	NA	NA	NA	NA	NA	NA	NA	NA	NA	NA	NA	NA	NA	NA	NA	NA	NA	NA	NA	NA	NA	NA	NA	NA	NA	NA	NA	NA	NA	NA	NA	NA	NA	NA	NA	NA	NA	NA	NA	NA	NA	NA
Potri.001G030600	poptri	AT2G22590.1		4.85253	3.31208e-09	2.19074	0.155888	2.66179	0.00150926	0.689483	0.569143	1.44912	0.145066	0.759634	0.788082	1.3159	0.67928	1.35076	0.456962	-0.271066	1	0.954301	0.970618	3.22331	0.0294283	0.0893134	1	-0.3616	1	1.87255	0.384271	0.360379	1	3.96392	0.659776	2.96936	1	0.994564	1	3.99878	0.0123422	1.38239	0.809301	2.61639	0.0922144	6.23293	7.48114e-06	2.10437	0.489526
Potri.001G030750	poptri	AT1G29940.1	NRPA2	-0.114157	0.799264	0.405465	0.357652	-0.519622	0.0154449	0.33522	0.156519	0.532056	0.0156912	0.196836	0.767079	0.424414	0.509266	0.0318263	1	0.564591	0.40307	0.599242	0.349887	0.241678	0.676712	0.769118	0.0991557	0.174828	1	0.209851	0.850735	0.204527	1	0.13282	1	0.297584	1	-0.164764	1	-0.259767	0.746155	0.437762	0.692171	-0.697529	0.0865529	-0.224744	0.735246	0.467461	0.597233
Potri.001G030900	poptri	AT3G15140.1		-0.160936	0.341099	-0.0123145	1	-0.148622	0.322184	0.797761	1.89168e-12	0.855893	2.19285e-14	0.0581328	0.98025	0.768556	1.39704e-09	0.935516	1.37399e-14	0.661261	6.00077e-07	0.975215	1.0665e-15	0.467147	0.000542276	1.07654	1.62788e-19	0.206659	0.485793	-0.468369	0.000966001	0.415275	0.0337759	-0.0622623	1	-0.017234	1	-0.0450283	1	0.104697	0.690929	-0.124529	0.8224	0.229226	0.123557	-0.570331	1.19014e-05	0.0840872	0.906182
Potri.001G031000	poptri			NA	NA	NA	NA	NA	NA	NA	NA	NA	NA	NA	NA	NA	NA	NA	NA	NA	NA	NA	NA	NA	NA	NA	NA	NA	NA	NA	NA	NA	NA	NA	NA	NA	NA	NA	NA	NA	NA	NA	NA	NA	NA	NA	NA	NA	NA
Potri.001G031100	poptri			NA	NA	NA	NA	NA	NA	NA	NA	NA	NA	NA	NA	NA	NA	NA	NA	NA	NA	NA	NA	NA	NA	NA	NA	NA	NA	NA	NA	NA	NA	NA	NA	NA	NA	NA	NA	NA	NA	NA	NA	NA	NA	NA	NA	NA	NA
Potri.001G031200	poptri			NA	NA	NA	NA	NA	NA	NA	NA	NA	NA	NA	NA	NA	NA	NA	NA	NA	NA	NA	NA	NA	NA	NA	NA	NA	NA	NA	NA	NA	NA	NA	NA	NA	NA	NA	NA	NA	NA	NA	NA	NA	NA	NA	NA	NA	NA
Potri.001G031300	poptri			NA	NA	NA	NA	NA	NA	NA	NA	NA	NA	NA	NA	NA	NA	NA	NA	NA	NA	NA	NA	NA	NA	NA	NA	NA	NA	NA	NA	NA	NA	NA	NA	NA	NA	NA	NA	NA	NA	NA	NA	NA	NA	NA	NA	NA	NA
Potri.001G031400	poptri	AT3G12280.2	ATRBR1,RB,RB1,RBR,RBR1	-0.0498897	0.914234	-0.0343553	1	-0.0155344	0.989326	-0.271908	0.0725242	-0.043263	0.934129	0.228645	0.384628	-0.442364	0.127728	-0.447973	0.0639581	0.0597023	1	-0.0198341	1	-0.0752298	0.894922	-0.0333532	1	0.42253	0.331391	0.372743	0.235291	-0.0930554	1	-0.0283982	1	-0.202764	1	0.174366	1	-0.0340074	1	0.299302	0.611517	-0.333309	0.206285	-0.0837939	0.883747	-0.216283	0.756925
Potri.001G031500	poptri	AT5G22130.1	PNT1	0.0988503	0.648237	0.118048	0.79367	-0.0191979	0.982493	-0.308556	0.018383	-0.396164	0.00191369	-0.0876081	0.88961	-0.363119	0.285056	-0.229954	0.440672	-0.336379	0.454625	-0.506926	0.111174	-0.356172	0.193161	-0.328977	0.353495	-0.143807	0.966915	-0.126218	0.863752	0.00740212	1	0.00253762	1	0.0486147	1	-0.0460771	1	0.135702	0.819235	0.0753546	1	0.0603475	0.944016	0.153291	0.704469	0.226564	0.74969
Potri.001G031600	poptri	AT5G47530.1		2.2313	0.0632681	0.804158	0.879165	1.42714	0.206132	0.240598	0.947798	0.933454	0.565095	0.692856	0.889242	-0.0973718	1	2.31769	0.300115	-0.633454	1	-0.824313	1	4.04951	0.0396373	-0.702589	0.941387	-0.726941	1	1.73182	0.454682	-0.0691349	1	-0.689423	1	0.943311	1	-1.63273	1	1.72564	0.52076	0.407229	1	1.31841	0.56095	4.1844	0.020509	1.06504	0.92698
Potri.001G031700	poptri	AT5G09860.1	AtHPR1,AtTHO1,HPR1,THO1	0.0875394	0.690668	-0.0499056	0.990954	0.137445	0.356636	-0.0280777	0.945221	-0.136183	0.425082	-0.108105	0.800831	-0.147728	0.700667	0.381471	0.0362255	-0.318988	0.252439	-0.147363	0.86119	0.124178	0.636732	-0.362889	0.0988605	0.000365166	1	-0.257293	0.304707	-0.043901	1	-0.192086	1	0.0750422	1	-0.267128	1	0.337113	0.118468	-0.0962174	0.976001	0.433331	0.0157194	0.0794551	0.833368	-0.140483	0.825971
Potri.001G031800	poptri	AT5G06980.4		1.09012	0.0213735	-0.141623	1	1.23174	0.00502466	-3.49121	5.11876e-20	-3.43661	1.39764e-19	0.0545979	1	-3.62646	1.68356e-160	-3.20275	5.90877e-127	-3.49594	8.48624e-149	-4.12752	2.92925e-206	-1.49568	4.06609e-26	-5.29935	0	-0.501067	0.0232782	1.70706	4.55631e-34	-1.80341	1.45787e-33	-0.169638	1	0.0116297	1	-0.181268	1	0.254074	0.246094	0.14215	0.850896	0.111924	0.658684	2.4622	3.29021e-71	-1.16019	2.51951e-12
Potri.001G031900	poptri	AT5G06990.1		NA	NA	NA	NA	NA	NA	NA	NA	NA	NA	NA	NA	NA	NA	NA	NA	NA	NA	NA	NA	NA	NA	NA	NA	NA	NA	NA	NA	NA	NA	NA	NA	NA	NA	NA	NA	NA	NA	NA	NA	NA	NA	NA	NA	NA	NA
Potri.001G032000	poptri	AT1G74320.1		0.120857	0.562123	-0.0228739	1	0.143731	0.375466	-0.278513	0.0484286	-0.2807	0.0557021	-0.00218657	1	-0.226732	0.617317	-0.175436	0.594133	-0.426194	0.25104	-0.196908	0.861989	-0.11365	0.7924	-0.53011	0.0596454	0.0298238	1	0.0617856	0.98962	-0.103916	1	0.0751708	1	0.153576	1	-0.0784049	1	0.126467	0.842677	-0.0458867	1	0.172353	0.62564	0.158429	0.68408	-0.179626	0.845386
Potri.001G032100	poptri	AT3G28050.1		0.00765417	1	0.567127	0.96518	-0.559473	0.777076	-1.05972	0.511284	-0.161553	0.994174	0.898172	0.853392	0.380633	1	-2.25033	0.404473	-1.15667	0.95017	0.369471	1	-1.55911	0.621706	0.782577	0.959242	-0.0111622	1	0.691223	0.972447	1.93924	1	1.50142	1	0.941865	1	0.559551	1	-1.12955	0.86005	-0.595434	1	-0.534117	0.957354	-0.427166	0.971546	1.35497	0.8931
Potri.001G032200	poptri	AT5G07020.1		0.13838	0.955206	0.51793	0.737273	-0.37955	0.569942	-1.91309	3.51961e-05	-1.94821	2.94851e-05	-0.0351196	1	-1.75558	0.0564623	-2.71159	0.000487367	-1.5288	0.169699	-2.75396	0.00124025	-1.19646	0.171713	-2.17496	0.00939684	-0.99838	0.674426	1.51513	0.151573	-0.64616	1	-0.10865	1	0.294781	1	-0.403431	1	-1.06466	0.373808	0.521563	0.935549	-1.58622	0.0700684	1.44885	0.120918	0.873782	0.704939
Potri.001G032300	poptri	AT5G07040.1		-0.0742463	0.996362	0.592099	0.713506	-0.666345	0.288932	-2.09956	2.85521e-05	-2.68385	4.86355e-08	-0.584291	0.695714	-2.04334	0.0370594	-3.22802	0.000105366	-1.39482	0.316767	-3.4846	7.01573e-05	-2.12121	0.0164429	-2.658	0.00279606	-1.44126	0.442676	1.10681	0.427292	-1.26319	0.942764	-0.211774	1	0.121669	1	-0.333443	1	-1.39646	0.234312	0.770189	0.835112	-2.16664	0.0157027	1.15162	0.300397	0.948267	0.698431
Potri.001G032400	poptri	AT5G16080.1	AtCXE17,CXE17	1.60386	0.0152326	-0.875274	0.568556	2.47913	5.751e-05	-1.01972	0.133517	0.0662368	0.995514	1.08596	0.314143	-0.723775	0.75791	-0.464071	0.794086	-1.57733	0.3434	-0.144158	1	1.68781	0.118389	-1.5269	0.272236	0.579617	0.97204	2.15188	0.0717625	0.0504357	1	0.760187	1	-0.254083	1	1.01427	1	1.01989	0.527193	-1.10764	0.717601	2.12753	0.0406074	2.59216	0.0102731	-1.63682	0.388494
Potri.001G032500	poptri	AT5G07050.1		-1.2656	0.00206997	-0.0205994	1	-1.245	0.00174834	-0.833777	0.045871	-0.662428	0.153665	0.171349	0.990211	-0.0606904	1	-2.32001	1.06466e-05	-0.416367	0.835575	-0.818127	0.417844	-0.875649	0.160353	-0.250008	0.919601	-0.757437	0.57901	1.44436	0.0246309	0.166359	1	-0.564776	1	-0.0446017	1	-0.520174	1	-2.8241	2.0809e-07	-0.400278	0.907994	-2.42382	4.6871e-06	-0.622298	0.389237	0.523517	0.757441
Potri.001G032566	poptri	AT5G55230.2	ATMAP65-1,MAP65-1	-0.0208667	0.996362	0.116772	0.991027	-0.137639	0.781573	-0.35353	0.327385	-0.123687	0.869586	0.229843	0.833364	0.611585	0.452946	-0.726272	0.156132	-0.939253	0.193698	0.188595	1	-0.249029	0.76133	-0.20935	0.91135	-0.42299	0.805211	0.477243	0.556364	0.729903	0.873679	0.644237	1	0.811173	1	-0.166937	1	-0.69362	0.23602	-0.739665	0.45813	0.0460447	1	0.206613	0.836657	0.413228	0.756925
Potri.001G032632	poptri			NA	NA	NA	NA	NA	NA	NA	NA	NA	NA	NA	NA	NA	NA	NA	NA	NA	NA	NA	NA	NA	NA	NA	NA	NA	NA	NA	NA	NA	NA	NA	NA	NA	NA	NA	NA	NA	NA	NA	NA	NA	NA	NA	NA	NA	NA
Potri.001G032700	poptri	AT5G55230.2	ATMAP65-1,MAP65-1	-0.0559554	1	-0.283997	1	0.228042	0.991338	-1.11021	0.932842	-0.659621	0.99152	0.450591	1	0	1	-1.99251	0.928413	0	1	0.131491	1	-1.27238	0.979878	0	1	0.831795	1	0	1	0	1	0.84275	1	0	1	0.824433	1	0	1	0	1	0	1	-0.561118	1	-0.951114	1
Potri.001G032800	poptri	AT2G26710.1	BAS1,CYP72B1,CYP734A1	0.0368865	0.924692	0.00448903	1	0.0323975	0.90464	-0.551477	3.98972e-08	-0.644925	6.42714e-11	-0.0934481	0.815153	-0.56739	0.00350865	-0.402333	0.0314224	-0.683526	0.000349506	-0.483252	0.0231835	-0.574573	0.00169781	-0.878984	2.79042e-07	0.0841382	1	-0.17224	0.6134	-0.195458	1	0.0127856	1	0.17477	1	-0.161985	1	0.177842	0.564848	0.0586348	1	0.119207	0.680588	-0.0785361	0.847845	-0.220962	0.617777
Potri.001G032900	poptri	AT3G12490.2	ATCYS6,ATCYSB,CYSB	-0.330299	0.0105028	-0.17158	0.57115	-0.158719	0.255483	0.678943	6.5467e-10	0.84848	2.48412e-15	0.169537	0.497562	0.63718	0.0018911	0.75693	6.00296e-05	0.648752	0.00252715	0.878052	3.51593e-06	1.09798	4.10324e-09	0.561769	0.00754611	0.240872	0.643657	0.341055	0.1806	-0.0869831	1	-0.449331	1	-0.0722858	1	-0.377046	1	-0.329581	0.188504	-0.0607129	1	-0.268868	0.23252	-0.229398	0.349664	-0.388568	0.243346
Potri.001G033000	poptri	AT3G14460.1		1.03933	0.12971	0.452242	0.867087	0.587088	0.388813	0.925968	0.211567	1.53168	0.0215018	0.605716	0.653166	1.25286	0.559744	0.612542	0.692249	0.882272	0.7663	1.34727	0.659214	2.45416	0.0129705	0.42972	0.936563	0.0944127	1	1.84162	0.0512505	-0.452552	1	0.753691	1	0.914562	1	-0.160871	1	0.113374	1	0.543975	0.950451	-0.430602	0.784552	1.86058	0.0311144	-0.00298914	1
Potri.001G033100	poptri	AT3G14470.1		1.3054	0.0244692	0.413568	0.865669	0.891829	0.114837	0.99254	0.0999376	1.40894	0.0135285	0.416396	0.829992	0.183417	1	1.56476	0.0753233	1.38732	0.325948	-0.0870423	1	3.07871	0.00012243	0.951528	0.509484	-0.270459	1	1.51396	0.0811514	-0.435793	1	-0.404779	1	-0.352537	1	-0.052242	1	0.976561	0.37695	0.851367	0.727037	0.125194	0.978429	2.76098	0.000183147	0.686033	0.789944
Potri.001G033200	poptri	AT3G12480.1	NF-YC11	0.403044	0.0238188	-0.197215	0.666612	0.600259	0.000240752	-0.132163	0.567173	0.1329	0.607224	0.265063	0.384739	-0.126504	0.889717	0.148755	0.693336	-0.385289	0.365867	0.0601529	1	0.629836	0.0117493	-0.289153	0.472978	0.186657	0.905827	0.481082	0.11656	0.0961366	1	0.106701	1	-0.00360412	1	0.110306	1	0.38196	0.243378	-0.262389	0.747078	0.64435	0.00974451	0.676385	0.00649362	-0.35291	0.495813
Potri.001G033300	poptri			NA	NA	NA	NA	NA	NA	NA	NA	NA	NA	NA	NA	NA	NA	NA	NA	NA	NA	NA	NA	NA	NA	NA	NA	NA	NA	NA	NA	NA	NA	NA	NA	NA	NA	NA	NA	NA	NA	NA	NA	NA	NA	NA	NA	NA	NA
Potri.001G033400	poptri	AT1G15780.1		-0.132911	0.996362	0.203379	1	-0.336291	0.875328	-0.560806	0.764181	0.420859	0.866756	0.981664	0.725995	-0.632602	0.990381	-3.25949	0.127179	1.92067	0.697863	1.27729	0.927046	-0.62238	0.853731	1.37333	0.773237	1.90989	0.734974	2.63711	0.38519	-0.547339	1	1.26404	1	-0.827352	1	2.09139	1	-1.36285	0.790366	1.72592	0.801801	-3.08877	0.154537	-0.635628	0.852846	-0.731312	0.9589
Potri.001G033500	poptri			-0.36332	0.0961565	0.307545	0.474962	-0.670865	0.000347617	0.167276	0.50988	0.130186	0.689259	-0.0370899	1	0.422506	0.294948	-0.218515	0.57101	0.351534	0.541841	0.455547	0.330255	-0.485268	0.121734	0.42805	0.281345	0.0330417	1	-0.266753	0.611839	0.0765162	1	0.15356	1	0.342895	1	-0.189335	1	-0.487461	0.174701	0.271924	0.797676	-0.759385	0.00695612	-0.787255	0.00595017	0.315399	0.654734
Potri.001G033600	poptri	AT2G26920.1		0.240002	0.0251035	-0.0549811	0.940576	0.294983	0.00284001	0.223009	0.0327986	0.174708	0.134569	-0.0483007	0.96479	0.298275	0.174964	0.278479	0.101152	0.0765681	0.980364	0.265957	0.342448	0.0194932	1	0.2319	0.348608	-0.0323177	1	-0.258986	0.215676	0.155332	1	0.328159	1	0.032771	1	0.295388	1	0.308363	0.100185	-0.188936	0.683945	0.497299	0.00118644	0.0816947	0.793618	-0.00128647	1
Potri.001G033700	poptri			0.0666301	0.996362	-0.985264	0.520396	1.05189	0.130069	2.81873	0.000375235	2.4765	0.00302886	-0.342229	0.914857	2.36799	0.189871	2.58141	0.0438096	4.06982	0.0681337	2.49003	0.213171	1.523	0.330484	3.92851	0.0508071	0.122046	1	-1.05841	0.528201	-0.141311	1	0.328108	1	-2.38205	1	2.71016	1	0.541533	0.816755	-0.680216	0.927104	1.22175	0.299757	-0.638926	0.70601	-0.943572	0.75528
Potri.001G033800	poptri	AT2G03220.1	ATFT1,ATFUT1,FT1,MUR2	-0.386062	0.284521	-0.574907	0.30584	0.188845	0.638824	0.812923	0.00349899	0.954395	0.000507386	0.141472	0.962711	0.817815	0.235405	1.02198	0.052288	0.577476	0.61246	1.22787	0.043662	0.738473	0.202899	0.870389	0.201974	0.410054	0.873946	-0.283512	0.843191	0.292913	1	-0.294676	1	-0.369053	1	0.0743764	1	-0.0905062	1	-0.609391	0.660109	0.518885	0.416594	-0.784072	0.174714	-0.726533	0.482439
Potri.001G033900	poptri	AT2G43190.2		-0.0274754	0.996362	-0.0779789	0.969765	0.0505034	0.89743	0.0085804	1	-0.138028	0.596849	-0.146608	0.788082	-0.00113538	1	0.29029	0.399948	-0.29548	0.67264	-0.0501399	1	-0.177198	0.692278	-0.196987	0.774195	-0.0490045	1	-0.467488	0.209623	0.0984929	1	-0.0956088	1	0.0678691	1	-0.163478	1	0.195817	0.727958	-0.226476	0.871752	0.422293	0.177117	-0.222667	0.598444	-0.0789785	1
Potri.001G034000	poptri	AT1G14110.1	ATFUT9,FUT9	-1.02948	0.837009	-1.32221	0.915748	0.292734	0.989326	1.35136	0.691999	1.06811	0.827133	-0.283257	1	2.84736	0.856253	1.25882	0.934466	0	1	1.48014	1	0.651185	1	0.99897	1	-1.36722	1	-0.607633	1	1.63674	1	0	1	0	1	0	1	-1.70766	0.947141	-3.46691	0.919746	1.75924	0.892245	-0.948073	0.971546	-0.462943	1
Potri.001G034100	poptri	AT2G03220.1	ATFT1,ATFUT1,FT1,MUR2	-0.615614	0.0580082	0.0125139	1	-0.628128	0.0352349	0.164818	0.732218	0.587556	0.0645538	0.422739	0.462437	0.470937	0.639383	-0.0537997	1	0.103766	1	0.95491	0.19804	0.0792494	0.985218	0.717031	0.337916	0.483974	0.804966	0.133049	0.990154	0.613265	1	-0.147868	1	0.222961	1	-0.370829	1	-0.672605	0.355393	-0.14421	1	-0.528394	0.416612	-1.02353	0.0631281	-0.0149185	1
Potri.001G034200	poptri	AT3G12400.1	ATELC,ELC	0.301189	0.153525	0.00951247	1	0.291676	0.126331	0.284064	0.14727	0.114155	0.719478	-0.169909	0.750739	0.135234	0.901516	0.804752	0.00281972	-0.0952755	1	0.000973346	1	0.397445	0.207327	-0.0219709	1	-0.134261	1	-0.407306	0.292227	0.0733046	1	-0.0716048	1	0.0873843	1	-0.158989	1	0.597913	0.0633242	-0.143126	0.983437	0.741038	0.00697835	0.324867	0.34837	0.0644401	1
Potri.001G034300	poptri	AT1G65440.2	GTB1	0.0195723	0.996362	0.500677	0.209688	-0.481104	0.0294642	-0.0123396	1	0.0198658	0.995514	0.0322054	1	-0.1455	0.966515	-0.0662181	0.985266	0.175571	0.983197	-0.197012	1	0.0558978	0.993432	0.19943	0.890355	-0.0515115	1	0.122116	0.969932	0.0238582	1	-0.0908613	1	0.25691	1	-0.347771	1	-0.0115791	1	0.577981	0.518581	-0.58956	0.187578	0.162048	0.859566	0.653351	0.38643
Potri.001G034400	poptri	AT3G12390.1		0.304828	0.234081	0.19125	0.788463	0.113578	0.722005	0.425131	0.0482969	0.363336	0.120807	-0.0617947	1	0.617922	0.16563	0.466911	0.231709	0.163796	0.966979	0.0701592	1	0.561807	0.13909	0.426827	0.428529	-0.547762	0.451015	0.094896	0.982935	0.263031	1	0.202118	1	0.23073	1	-0.0286115	1	0.0511081	1	-0.223396	0.935549	0.274504	0.572494	0.693766	0.0605974	0.587398	0.361043
Potri.001G034500	poptri	AT5G07900.1		0.429994	0.0149456	0.128572	0.864715	0.301422	0.0812508	0.572347	0.000691659	0.405851	0.0327789	-0.166496	0.692759	0.606547	0.127246	0.656892	0.0264429	0.427697	0.486337	0.121232	1	0.575116	0.0760752	0.47813	0.281373	-0.485315	0.392758	-0.0817757	0.968114	0.0504323	1	0.248956	1	0.0647965	1	0.18416	1	0.299301	0.45754	-0.114053	1	0.413354	0.167203	0.702841	0.0166526	0.421694	0.464748
Potri.001G034600	poptri	AT5G07900.1		-0.0539147	0.964571	0.335854	0.482597	-0.389769	0.0772554	0.278036	0.261501	0.0977097	0.844177	-0.180326	0.795814	0.638875	0.13248	0.29612	0.48755	-0.138434	0.992046	0.0622736	1	-0.0585178	0.979878	0.254971	0.713775	-0.576601	0.346043	-0.354638	0.517574	0.393405	1	0.115519	1	0.531748	1	-0.416228	1	-0.227236	0.719785	-0.245561	0.88686	0.0183253	1	-0.00527233	1	0.724445	0.148451
Potri.001G034700	poptri	AT5G07900.1		0.0402925	0.936891	0.155088	0.66515	-0.114795	0.484873	0.0350565	0.930882	-0.0262198	0.972906	-0.0612762	0.971113	0.0604505	1	-0.0694727	0.90987	0.11347	0.962436	-0.173727	0.913061	0.0713937	0.908583	0.0204451	1	-0.234177	0.764739	0.140866	0.813405	-0.0930245	1	0.00277092	1	0.0711612	1	-0.0683903	1	-0.127152	0.825561	0.12418	0.973856	-0.251333	0.368942	0.247891	0.408601	0.265333	0.636215
Potri.001G034800	poptri			NA	NA	NA	NA	NA	NA	NA	NA	NA	NA	NA	NA	NA	NA	NA	NA	NA	NA	NA	NA	NA	NA	NA	NA	NA	NA	NA	NA	NA	NA	NA	NA	NA	NA	NA	NA	NA	NA	NA	NA	NA	NA	NA	NA	NA	NA
Potri.001G034900	poptri	AT1G21150.1		-0.00426925	1	0.190532	0.721195	-0.194801	0.356736	0.196776	0.385846	0.0448875	0.964879	-0.151889	0.788893	0.0232816	1	0.345113	0.319641	0.195498	0.893181	-0.218641	0.92769	-0.129527	0.842391	0.420127	0.338203	-0.241922	0.85851	-0.47464	0.218177	0.224629	1	-0.172754	1	-0.115887	1	-0.056867	1	0.149077	0.830459	0.0563289	1	0.0927479	0.891154	-0.0836409	0.931851	0.522881	0.278467
Potri.001G035000	poptri	AT5G07900.1		-0.0323689	0.989536	-0.0214533	1	-0.0109155	0.991338	0.236946	0.228488	0.342914	0.0680095	0.105968	0.90277	0.369204	0.398101	0.234584	0.534175	0.0938966	1	0.09542	1	0.562683	0.0661595	0.359528	0.415043	-0.273784	0.768812	0.3281	0.435942	0.265631	1	-0.144077	1	-0.0150268	1	-0.129051	1	-0.278698	0.514528	-0.290335	0.743597	0.0116363	1	0.323186	0.344934	0.249081	0.761834
Potri.001G035100	poptri			0.0209375	0.996362	0.572106	0.451979	-0.551169	0.131579	-0.425803	0.288923	-0.363689	0.434455	0.0621146	1	-0.194931	0.982119	-1.02822	0.103067	0.00752737	1	-0.216447	1	-0.951448	0.151846	0.122779	1	-0.0215163	1	0.0767698	1	0.115252	1	0.523589	1	0.377663	1	0.145926	1	-0.309697	0.849944	0.580122	0.789281	-0.889819	0.180229	-0.211411	0.889739	0.71689	0.605621
Potri.001G035200	poptri	AT5G07900.1		-0.498922	0.297882	0.475295	0.626723	-0.974217	0.00892947	-0.740024	0.058134	-0.525405	0.246877	0.214619	0.938597	-0.524903	0.710763	-1.42316	0.0323419	-0.249692	1	-0.48272	0.912127	-0.928637	0.210992	-0.0945218	1	0.0421834	1	0.494524	0.725349	0.15517	1	-0.0752304	1	0.241225	1	-0.316456	1	-0.973488	0.267728	0.516437	0.875707	-1.48992	0.026444	-0.521148	0.589782	0.629423	0.742036
Potri.001G035300	poptri	AT5G07900.1		0.104398	0.492327	0.158005	0.525079	-0.0536068	0.745088	0.0385034	0.873405	-0.0737199	0.688067	-0.112223	0.664748	0.0761094	0.953377	0.117099	0.675509	-0.0860393	0.980587	-0.0851233	1	-0.0463632	0.951853	-0.0938603	0.894072	-0.161233	0.845937	-0.163462	0.638135	-0.00782099	1	0.0742706	1	0.218766	1	-0.144495	1	0.11526	0.772256	0.0566173	1	0.0586426	0.901767	0.113031	0.729962	0.210029	0.642003
Potri.001G035400	poptri	AT5G45430.1		NA	NA	NA	NA	NA	NA	NA	NA	NA	NA	NA	NA	NA	NA	NA	NA	NA	NA	NA	NA	NA	NA	NA	NA	NA	NA	NA	NA	NA	NA	NA	NA	NA	NA	NA	NA	NA	NA	NA	NA	NA	NA	NA	NA	NA	NA
Potri.001G035500	poptri	AT4G12560.2	CPR30	0.186967	0.568352	-0.325239	0.520396	0.512205	0.0171208	-0.536362	0.0116102	-0.649781	0.00190649	-0.113419	0.952027	-0.70714	0.0195108	0.157998	0.698297	-1.10049	9.57361e-05	-0.411697	0.376268	-0.338456	0.297409	-1.16951	8.22243e-06	0.295443	0.727426	-0.496454	0.142153	-0.0690201	1	-0.148141	1	0.0406841	1	-0.188826	1	0.716996	0.0144255	-0.352664	0.630555	1.06966	3.33142e-05	-0.0749005	0.932025	-0.717127	0.0733613
Potri.001G035600	poptri	AT5G07900.1		0.238193	0.904835	-0.0444679	1	0.28266	0.80843	0.931598	0.221012	-0.274907	0.891412	-1.2065	0.247711	0.213601	1	3.56292	0.032668	0.515469	0.959846	-1.98634	0.35063	3.29962	0.0612137	-1.30139	0.541222	-2.19994	0.328891	-0.263304	0.975399	-1.81686	0.835545	-3.13707	1	-0.313356	1	-2.82371	1	0.212253	0.993332	-0.0114881	1	0.223741	0.943735	2.14889	0.113078	0.371598	1
Potri.001G035650	poptri			1.5903	0.913032	0.357176	1	1.23312	0.915272	-0.360085	0.993238	-0.0905515	1	0.269533	1	0	1	1.20267	0.98939	-1.59954	1	0	1	2.07469	0.930332	-1.79972	1	0	1	0.872018	1	0	1	0	1	0.980021	1	-1.09912	1	1.78395	0.998238	0	1	1.70309	0.964026	2.78595	0.885416	0	1
Potri.001G035700	poptri	AT3G54380.1		0.213928	0.214471	-0.059181	0.98476	0.273109	0.0623111	-0.0753638	0.755426	-0.168918	0.360133	-0.0935545	0.893914	-0.277286	0.298989	0.422248	0.0221601	-0.406403	0.113866	-0.173237	0.791202	0.0817994	0.820853	-0.395166	0.0791088	0.104049	0.977852	-0.340449	0.131248	0.0112376	1	-0.123907	1	0.0537073	1	-0.177615	1	0.575627	0.00232394	-0.0754102	1	0.651037	0.000171899	0.131129	0.647009	-0.168222	0.76479
Potri.001G035800	poptri	AT3G11450.1		0.319771	0.333599	0.212652	0.826986	0.107119	0.811844	0.0658106	0.932842	0.0875677	0.907947	0.0217571	1	0.140745	0.973301	0.188982	0.797267	-0.110253	1	-0.204543	1	0.713336	0.107255	-0.285304	0.770372	-0.345287	0.86155	0.524354	0.394054	-0.175051	1	-0.0206699	1	0.324165	1	-0.344835	1	0.0275676	1	0.0731674	1	-0.0455998	1	0.897209	0.036112	0.243403	0.915125
Potri.001G035900	poptri	AT3G13690.1		-0.0559575	1	-0.283999	1	0.228042	0.991338	0	1	-0.0184366	1	0.771188	1	0	1	0	1	0	1	0.131491	1	0.651177	1	0	1	0.831795	1	1.68191	0.991952	0	1	0	1	0	1	0	1	0	1	0	1	0	1	0.40066	1	-0.951114	1
Potri.001G036000	poptri	AT3G11440.1	ATMYB65,MYB65	0.102014	0.725531	0.344646	0.246915	-0.242632	0.149823	-0.439235	0.0041635	-0.397355	0.0135285	0.0418794	1	-0.397318	0.287531	-0.491275	0.0712119	-0.424526	0.309729	-0.488016	0.203536	-0.0899764	0.883642	-0.616077	0.034078	-0.0906983	1	0.401299	0.257274	-0.19155	1	-0.00258615	1	0.395101	1	-0.397687	1	-0.096543	0.93203	0.367892	0.538043	-0.464435	0.090729	0.395454	0.189595	0.26704	0.7056
Potri.001G036100	poptri	AT5G06120.3		0.52802	0.0415211	0.00207435	1	0.525946	0.0283192	-0.0172795	0.99629	-0.00816927	1	0.0091102	1	-0.420948	0.424458	0.452947	0.233259	-0.00395225	1	-0.449329	0.506752	0.809174	0.0181285	-0.371296	0.513109	-0.0283809	1	0.356228	0.528201	-0.367344	1	-0.209964	1	-0.160152	1	-0.0498118	1	0.66393	0.102607	0.256843	0.888115	0.407087	0.309033	1.04854	0.00151494	-0.0821198	1
Potri.001G036200	poptri			NA	NA	NA	NA	NA	NA	NA	NA	NA	NA	NA	NA	NA	NA	NA	NA	NA	NA	NA	NA	NA	NA	NA	NA	NA	NA	NA	NA	NA	NA	NA	NA	NA	NA	NA	NA	NA	NA	NA	NA	NA	NA	NA	NA	NA	NA
Potri.001G036300	poptri			0.22952	0.392355	-0.0385054	1	0.268025	0.228733	0.151363	0.597734	0.11375	0.773037	-0.0376126	1	0.262639	0.695992	0.522038	0.11742	-0.343311	0.644718	-0.0857813	1	0.608509	0.070397	-0.171004	0.864661	-0.34842	0.695264	0.0864701	0.975011	0.172307	1	-0.108775	1	0.193388	1	-0.302164	1	0.150624	0.855	-0.412562	0.582359	0.563186	0.081898	0.585515	0.074454	0.108166	1
Potri.001G036400	poptri	AT3G54360.1		-0.0546443	0.879329	0.109806	0.836611	-0.164451	0.287865	-0.115791	0.522307	-0.102247	0.635861	0.0135436	1	-0.139358	0.856778	-0.00859178	1	-0.20201	0.794664	-0.0194174	1	-0.118478	0.790922	-0.170345	0.774123	0.119941	1	-0.109886	0.906851	0.0316644	1	-0.066094	1	0.182478	1	-0.248572	1	0.0646722	0.982817	0.119826	0.993983	-0.0551538	0.960705	-0.165155	0.67936	0.0315497	1
Potri.001G036500	poptri	AT5G07010.1	ATST2A,ST2A	-0.454319	0.803234	-0.193426	1	-0.260893	0.897808	-0.193346	0.945715	0.2076	0.964879	0.400947	0.97413	1.0255	0.758416	-3.37792	0.0322693	1.29853	0.756659	1.0125	0.924591	-0.830737	0.690528	1.21865	0.681622	-0.0129921	1	2.54718	0.230148	-0.0798881	1	1.27469	1	-0.395489	1	1.67017	1	-3.12873	0.0913791	-0.122451	1	-3.00628	0.0674812	-0.568556	0.847845	-0.189347	1
Potri.001G036600	poptri	AT5G07010.1	ATST2A,ST2A	-1.22354	0.329002	-0.802932	0.819443	-0.420606	0.815497	-0.516975	0.756065	-0.137254	0.99215	0.37972	0.996769	0.0506819	1	-2.84968	0.190214	1.15806	0.915703	-0.0255499	1	-1.17907	0.648669	1.34294	0.77376	-0.0762318	1	1.67061	0.688895	0.184881	1	-0.0875864	1	-1.79036	1	1.70277	1	-2.98795	0.238837	-0.682978	1	-2.30497	0.334473	-1.24111	0.638947	-0.421865	1
Potri.001G036700	poptri	AT5G07010.1	ATST2A,ST2A	-0.376549	0.996362	-0.283994	1	0	1	-1.11021	0.932842	-0.980215	0.964879	0	1	-1.66187	1	0	1	0	1	-1.79185	1	0	1	0	1	0	1	0	1	0	1	-1.08059	1	-0.943247	1	0	1	0	1	0	1	0	1	0	1	0	1
Potri.001G036800	poptri	AT1G73100.1	SDG19,SUVH3	-0.0467227	0.852174	-0.0388358	0.998573	-0.00788684	0.991338	-0.147513	0.21672	-0.0273813	0.95314	0.120132	0.626072	-0.123897	0.762907	-0.235912	0.202676	-0.0748637	0.986029	0.165979	0.756296	-0.292485	0.118879	0.0324219	1	0.289877	0.353973	-0.0565729	0.95898	0.107286	1	0.148434	1	-0.00547382	1	0.153907	1	0.0364189	1	0.0435598	1	-0.00714084	1	-0.310031	0.0870377	-0.139031	0.790513
Potri.001G036900	poptri	AT3G21240.1	4CL2,AT4CL2	0.0954419	0.95652	-0.422034	0.662836	0.517476	0.183807	-0.231205	0.667789	0.597084	0.139718	0.828289	0.103163	-0.814939	0.307184	-0.0727679	1	0.197342	1	0.102818	1	1.37797	0.0152711	0.266247	0.904258	0.917757	0.426547	1.45074	0.021886	0.0689048	1	-0.595376	1	-0.823767	1	0.228391	1	0.146796	0.984126	0.188514	1	-0.0417188	1	0.679774	0.327603	-0.660338	0.627007
Potri.001G037000	poptri	AT5G23570.1	ATSGS3,SGS3	0.184937	0.830741	-0.460347	0.657548	0.645284	0.112791	0.441624	0.336708	0.248588	0.711809	-0.193036	0.961254	0.641242	0.552827	-0.122939	0.963327	0.685058	0.628009	-0.41321	0.949829	0.665547	0.377436	0.347723	0.857321	-1.05445	0.386609	0.788486	0.393794	-0.337335	1	0.0711138	1	-0.690174	1	0.761287	1	-0.693067	0.460615	-0.646357	0.747251	-0.0467094	1	1.14987	0.0859016	0.0707599	1
Potri.001G037100	poptri	AT5G23570.1	ATSGS3,SGS3	0.433263	0.878421	0.54789	0.950398	-0.114628	0.989326	0.0681151	0.999927	-0.422251	0.885463	-0.490366	0.96792	-0.116581	1	0.515336	0.928413	-0.0709878	1	-0.253152	1	0.663735	0.893922	-1.72333	0.675992	-0.136571	1	0.148399	1	-1.65234	1	-0.136914	1	0.915364	1	-1.05228	1	0.495003	0.980292	0.960958	0.982	-0.465955	0.932717	0.779973	0.856614	-0.554812	1
Potri.001G037200	poptri	AT3G14250.1		-0.238457	0.236577	-0.374468	0.210549	0.136011	0.519742	-0.314416	0.0682202	-0.152003	0.521025	0.162413	0.726191	-0.220584	0.680959	-0.138827	0.738618	-0.577481	0.0977284	0.209165	0.866829	-0.146678	0.728056	-0.53085	0.0944655	0.429749	0.401812	-0.00785103	1	0.046631	1	-0.140795	1	-0.00434	1	-0.136455	1	-0.059038	0.997998	-0.361237	0.554564	0.3022	0.335143	-0.496638	0.0731087	-0.744355	0.0351914
Potri.001G037300	poptri	AT1G73110.1		-0.35191	0.497782	0.390803	0.707134	-0.742712	0.0415942	-1.32533	6.37657e-05	-1.04381	0.00291899	0.281517	0.837225	-1.32824	0.0628346	-2.01802	0.000556726	-0.659956	0.633698	-0.990085	0.31187	-1.28575	0.0422899	-0.793937	0.386816	0.338156	0.981805	0.73227	0.446477	-0.133981	1	-0.0510437	1	0.0766716	1	-0.127715	1	-0.740825	0.410213	0.744957	0.650473	-1.48578	0.0163648	-0.346711	0.751151	0.27282	0.976187
Potri.001G037400	poptri	AT5G43150.1		-0.260383	0.460576	-0.169548	0.888706	-0.0908355	0.854646	-0.530821	0.038629	-0.0640652	0.954459	0.466756	0.252588	-0.312157	0.568872	-1.13261	0.000119113	-0.294606	0.719788	-0.379365	0.574203	0.373119	0.305154	-0.29836	0.593296	-0.0672084	1	1.50573	2.72957e-07	-0.00375391	1	-0.282363	1	-0.198346	1	-0.084017	1	-1.10282	0.000545255	-0.180795	0.956391	-0.922025	0.00245035	0.470122	0.179949	-0.117341	1
Potri.001G037500	poptri	AT2G24530.1		0.109728	0.855828	0.183512	0.866249	-0.0737835	0.897808	0.14219	0.72328	-0.108334	0.856519	-0.250524	0.70932	0.636249	0.203181	0.0438668	1	-0.328732	0.764739	-0.292159	0.905147	-0.153437	0.8392	0.0773521	1	-0.928408	0.0874003	-0.197304	0.855708	0.406084	1	0.299188	1	0.393986	1	-0.0947981	1	-0.293194	0.653082	-0.570995	0.457784	0.277801	0.593954	0.43791	0.356078	0.763497	0.210093
Potri.001G037600	poptri			0.359806	0.543264	0.235239	0.922153	0.124567	0.879451	-0.0522496	0.981667	-0.0573261	0.993131	-0.00507651	1	-0.31941	0.946245	0.1766	0.928413	-0.127968	1	0.219083	1	-0.14884	0.970162	-0.269355	0.958893	0.538493	0.903119	-0.325439	0.885048	-0.141387	1	0.311555	1	0.368318	1	-0.0567624	1	0.807565	0.428824	0.55976	0.883541	0.247805	0.863672	-0.056367	1	-0.12012	1
Potri.001G037700	poptri	AT5G57330.1		0.0945248	0.996362	0.518577	0.932682	-0.424052	0.783366	0.0478238	1	0.248812	0.947398	0.200989	1	0.993245	0.809107	-1.89242	0.27993	1.76589	0.619663	0.409297	1	-1.41292	0.471548	2.47936	0.254662	-0.583948	1	0.479497	0.967831	0.713474	1	1.48386	1	-0.642471	1	2.12633	1	-1.4018	0.592593	0.130171	1	-1.53197	0.428189	-0.338357	0.965529	1.42759	0.74498
Potri.001G037800	poptri	AT3G12660.1	FLA14	0.905821	0.987062	0	1	0.869235	0.962546	0	1	0.302155	0.996999	1.09178	1	0	1	0	1	0	1	0	1	2.16978	0.923883	0	1	0	1	3.20051	0.926078	0	1	0	1	0	1	0	1	0	1	0	1	0	1	2.88104	0.879078	0	1
Potri.001G037900	poptri	AT1G79640.1		-0.0607886	0.985646	0.166137	0.932413	-0.226926	0.556906	-0.823718	0.00475741	-0.09876	0.912006	0.724959	0.0752474	-0.819641	0.212223	-1.45507	0.00251031	-0.27587	0.925188	-0.21939	1	0.0280954	1	-0.107243	1	0.600251	0.635685	1.48317	0.00456044	0.168627	1	0.0306262	1	-0.0637765	1	0.0944028	1	-0.604806	0.416715	0.479995	0.786577	-1.0848	0.0331746	0.278112	0.727236	0.0483709	1
Potri.001G038000	poptri	AT1G79650.1	RAD23,RAD23B	-0.107052	0.391158	0.0415417	0.973951	-0.148594	0.132797	0.0203724	0.946388	0.0891287	0.498432	0.0687563	0.852734	0.22408	0.147647	-0.0456967	0.854517	-0.124053	0.682392	0.113641	0.789267	-0.0960546	0.570299	0.240477	0.105686	-0.110439	0.81157	-0.0503579	0.920118	0.36453	0.0310911	0.0565155	1	0.113814	1	-0.0572987	1	-0.213261	0.14354	-0.234319	0.25407	0.0210577	0.972994	-0.153181	0.2955	0.24065	0.218607
Potri.001G038100	poptri	AT1G16180.2		-0.114964	0.347532	-0.146624	0.490718	0.0316602	0.87058	-0.222743	0.0178331	-0.0771823	0.587456	0.14556	0.39663	-0.119927	0.698562	-0.114782	0.553751	-0.428607	0.00972132	0.0202009	1	0.0840876	0.717998	-0.33013	0.0494982	0.140128	0.788692	0.198869	0.339438	0.0984776	1	-0.138416	1	0.0728239	1	-0.211239	1	-0.13327	0.586998	-0.235856	0.423696	0.102586	0.633336	-0.074529	0.78663	-0.277507	0.26204
Potri.001G038200	poptri	AT1G79660.1		0.026763	0.996362	0.392668	0.689444	-0.365905	0.371886	-0.403604	0.339574	-0.320592	0.534273	0.0830118	1	-0.671592	0.573427	-0.297565	0.801055	-0.24912	1	-0.724436	0.676065	-0.116157	0.979878	-0.139112	1	-0.0528444	1	0.181409	0.979003	0.110008	1	-0.305289	1	0.045775	1	-0.351064	1	0.0687376	1	0.468247	0.902765	-0.399509	0.680267	0.302991	0.825964	0.631099	0.719547
Potri.001G038300	poptri	AT1G79670.1	RFO1,WAKL22	1.24149	0.0506101	-0.181125	1	1.42261	0.0144478	-0.276804	0.801034	0.670255	0.381122	0.947059	0.362841	-0.00234197	1	-0.67456	0.626917	-0.170115	1	0.972393	0.775615	1.21925	0.279447	-0.481387	0.909963	0.974735	0.789338	1.89381	0.109744	-0.311273	1	1.34232	1	0.313586	1	1.02873	1	0.6701	0.753296	0.145813	1	0.524287	0.767018	1.58917	0.140264	-1.14019	0.645047
Potri.001G038400	poptri	AT1G79660.1		NA	NA	NA	NA	NA	NA	NA	NA	NA	NA	NA	NA	NA	NA	NA	NA	NA	NA	NA	NA	NA	NA	NA	NA	NA	NA	NA	NA	NA	NA	NA	NA	NA	NA	NA	NA	NA	NA	NA	NA	NA	NA	NA	NA	NA	NA
Potri.001G038500	poptri	AT5G22250.1		NA	NA	NA	NA	NA	NA	NA	NA	NA	NA	NA	NA	NA	NA	NA	NA	NA	NA	NA	NA	NA	NA	NA	NA	NA	NA	NA	NA	NA	NA	NA	NA	NA	NA	NA	NA	NA	NA	NA	NA	NA	NA	NA	NA	NA	NA
Potri.001G038600	poptri	AT1G16110.1	WAKL6	NA	NA	NA	NA	NA	NA	NA	NA	NA	NA	NA	NA	NA	NA	NA	NA	NA	NA	NA	NA	NA	NA	NA	NA	NA	NA	NA	NA	NA	NA	NA	NA	NA	NA	NA	NA	NA	NA	NA	NA	NA	NA	NA	NA	NA	NA
Potri.001G038700	poptri	AT1G16260.2		0.264633	0.996362	0	1	0.228042	0.991338	0	1	-0.339033	0.995514	0.450591	1	0	1	0	1	0	1	0	1	0.651177	1	0	1	0	1	1.68191	0.991952	0	1	0	1	0	1	0	1	0	1	0	1	0	1	1.36244	0.971546	0	1
Potri.001G038800	poptri			NA	NA	NA	NA	NA	NA	NA	NA	NA	NA	NA	NA	NA	NA	NA	NA	NA	NA	NA	NA	NA	NA	NA	NA	NA	NA	NA	NA	NA	NA	NA	NA	NA	NA	NA	NA	NA	NA	NA	NA	NA	NA	NA	NA	NA	NA
Potri.001G038900	poptri	AT1G79660.1		NA	NA	NA	NA	NA	NA	NA	NA	NA	NA	NA	NA	NA	NA	NA	NA	NA	NA	NA	NA	NA	NA	NA	NA	NA	NA	NA	NA	NA	NA	NA	NA	NA	NA	NA	NA	NA	NA	NA	NA	NA	NA	NA	NA	NA	NA
Potri.001G039000	poptri	AT5G22250.1		NA	NA	NA	NA	NA	NA	NA	NA	NA	NA	NA	NA	NA	NA	NA	NA	NA	NA	NA	NA	NA	NA	NA	NA	NA	NA	NA	NA	NA	NA	NA	NA	NA	NA	NA	NA	NA	NA	NA	NA	NA	NA	NA	NA	NA	NA
Potri.001G039100	poptri	AT1G16260.1		NA	NA	NA	NA	NA	NA	NA	NA	NA	NA	NA	NA	NA	NA	NA	NA	NA	NA	NA	NA	NA	NA	NA	NA	NA	NA	NA	NA	NA	NA	NA	NA	NA	NA	NA	NA	NA	NA	NA	NA	NA	NA	NA	NA	NA	NA
Potri.001G039200	poptri	AT1G16130.1	WAKL2	0.901404	0.280478	-0.645441	0.778558	1.54685	0.0224355	-0.286518	0.835529	1.37454	0.0562955	1.66106	0.0699327	0.139378	1	-0.594086	0.734271	-0.553786	0.965132	0.764383	0.935017	2.64033	0.0142308	0.254586	1	0.625005	0.971102	3.23441	0.00417342	0.808371	1	0.3745	1	-0.231005	1	0.605504	1	-0.358964	0.953169	-0.924168	0.863454	0.565204	0.783487	2.25045	0.0394374	-0.740802	0.87492
Potri.001G039400	poptri	AT1G16130.1	WAKL2	NA	NA	NA	NA	NA	NA	NA	NA	NA	NA	NA	NA	NA	NA	NA	NA	NA	NA	NA	NA	NA	NA	NA	NA	NA	NA	NA	NA	NA	NA	NA	NA	NA	NA	NA	NA	NA	NA	NA	NA	NA	NA	NA	NA	NA	NA
Potri.001G039500	poptri	AT1G79670.1	RFO1,WAKL22	NA	NA	NA	NA	NA	NA	NA	NA	NA	NA	NA	NA	NA	NA	NA	NA	NA	NA	NA	NA	NA	NA	NA	NA	NA	NA	NA	NA	NA	NA	NA	NA	NA	NA	NA	NA	NA	NA	NA	NA	NA	NA	NA	NA	NA	NA
Potri.001G039600	poptri			0.110507	1	-0.287406	1	0.397914	0.975433	0.671919	0.926168	-0.339032	0.994365	-1.01095	0.993483	-0.700263	1	1.99553	0.900203	0.324014	1	-0.830246	1	0	1	0.123838	1	-0.129983	1	-2.30614	0.948685	-0.200176	1	-1.08077	1	-0.94342	1	0	1	1.61503	0.987614	0.0808566	1	1.53418	0.951828	-0.561121	1	0.0106635	1
Potri.001G039700	poptri	AT1G79660.1		NA	NA	NA	NA	NA	NA	NA	NA	NA	NA	NA	NA	NA	NA	NA	NA	NA	NA	NA	NA	NA	NA	NA	NA	NA	NA	NA	NA	NA	NA	NA	NA	NA	NA	NA	NA	NA	NA	NA	NA	NA	NA	NA	NA	NA	NA
Potri.001G039800	poptri	AT1G16150.1	WAKL4	NA	NA	NA	NA	NA	NA	NA	NA	NA	NA	NA	NA	NA	NA	NA	NA	NA	NA	NA	NA	NA	NA	NA	NA	NA	NA	NA	NA	NA	NA	NA	NA	NA	NA	NA	NA	NA	NA	NA	NA	NA	NA	NA	NA	NA	NA
Potri.001G039900	poptri	AT1G16130.1	WAKL2	1.29658	0.0346154	-0.225435	0.992746	1.52201	0.00698644	0.0318722	1	1.31493	0.0271274	1.28306	0.115443	0.337962	0.973817	0.0220497	1	-0.247674	1	1.18494	0.594002	2.30162	0.016669	0.225393	1	0.846979	0.837313	2.27957	0.0344381	0.473066	1	0.951366	1	0.256796	1	0.69457	1	0.635453	0.759438	-0.32884	1	0.964293	0.434957	2.06804	0.0351118	-0.702752	0.851878
Potri.001G040000	poptri	AT1G69730.1		0.173547	0.897645	0.469221	0.740609	-0.295674	0.648892	0.438669	0.463815	0.886379	0.0812649	0.44771	0.729044	0.29255	0.963216	0.656623	0.538207	0.413739	0.948171	-0.137321	1	1.53367	0.0720479	1.13985	0.313845	-0.429871	0.98466	0.877043	0.486489	0.726113	1	-0.495002	1	0.0370129	1	-0.532015	1	-0.130929	1	0.158202	1	-0.289131	0.875132	1.17598	0.193171	1.31419	0.365668
Potri.001G040100	poptri	AT1G16080.1		-0.331101	0.463604	0.342292	0.713732	-0.673393	0.0373227	-0.341418	0.381558	-0.152865	0.826386	0.188553	0.928306	-0.172949	0.969346	-0.94239	0.0642568	0.219684	0.979086	-0.0182759	1	-1.00713	0.0526154	0.609695	0.417813	0.154673	1	-0.0647367	1	0.39001	1	0.215793	1	-0.0327111	1	0.248504	1	-0.553648	0.460013	0.359922	0.896899	-0.913571	0.079386	-0.773058	0.171734	0.595259	0.596944
Potri.001G040200	poptri	AT3G09390.1	ATMT-1,ATMT-K,MT2A	0.533855	0.34109	-0.35728	0.8527	0.891135	0.0504385	0.634589	0.201186	-0.283326	0.742682	-0.917915	0.150965	0.551078	0.70882	1.88466	0.00646403	-0.668031	0.741396	-0.695518	0.78568	0.900434	0.313335	-0.962262	0.392861	-1.2466	0.318739	-0.984223	0.21515	-0.294231	1	-0.589088	1	0.140756	1	-0.729844	1	0.744491	0.356063	-1.07835	0.43944	1.82284	0.00398644	1.00686	0.215467	-0.125988	1
Potri.001G040300	poptri	AT1G79660.1		-0.490207	0.475191	0.270602	0.923418	-0.760809	0.134744	0.201564	0.834431	0.266305	0.779147	0.0647411	1	-0.310315	0.938913	0.943706	0.405628	0.360157	0.962157	-0.645563	0.841361	1.87391	0.0506834	-0.114006	1	-0.335247	1	0.930202	0.413426	-0.474163	1	-1.91609	1	-0.132197	1	-1.7839	1	-0.662072	0.611898	0.538276	0.891496	-1.20035	0.132946	0.603377	0.576867	0.39936	0.937857
Potri.001G040400	poptri	AT5G22250.1		NA	NA	NA	NA	NA	NA	NA	NA	NA	NA	NA	NA	NA	NA	NA	NA	NA	NA	NA	NA	NA	NA	NA	NA	NA	NA	NA	NA	NA	NA	NA	NA	NA	NA	NA	NA	NA	NA	NA	NA	NA	NA	NA	NA	NA	NA
Potri.001G040450	poptri			1.89594	0.00168209	-0.186315	1	2.08225	0.000489742	-0.117115	0.966766	1.29234	0.0523781	1.40946	0.0868915	-0.350462	0.992371	0.613946	0.655933	-0.795021	0.872664	0.686357	0.96189	2.59547	0.00437466	-0.00219952	1	1.03682	0.775498	1.98153	0.0360399	0.792821	1	0.748695	1	0.19844	1	0.550255	1	1.7131	0.178552	-0.246119	1	1.95922	0.0769224	2.65781	0.0018947	-0.490117	0.953574
Potri.001G040500	poptri	AT1G79670.1	RFO1,WAKL22	1.0231	0.233891	-0.268033	1	1.29113	0.080806	-0.468678	0.675809	0.810354	0.382073	1.27903	0.271946	-0.101889	1	-0.236373	0.967897	-1.01268	0.822109	0.614915	1	1.90275	0.151512	-0.317944	1	0.716804	0.972166	2.13912	0.152794	0.694738	1	0.547384	1	0.332337	1	0.215046	1	0.412899	0.951253	-0.578456	1	0.991355	0.587383	1.83522	0.171715	-0.600521	0.9589
Potri.001G040600	poptri	AT1G16260.2		NA	NA	NA	NA	NA	NA	NA	NA	NA	NA	NA	NA	NA	NA	NA	NA	NA	NA	NA	NA	NA	NA	NA	NA	NA	NA	NA	NA	NA	NA	NA	NA	NA	NA	NA	NA	NA	NA	NA	NA	NA	NA	NA	NA	NA	NA
Potri.001G040700	poptri			NA	NA	NA	NA	NA	NA	NA	NA	NA	NA	NA	NA	NA	NA	NA	NA	NA	NA	NA	NA	NA	NA	NA	NA	NA	NA	NA	NA	NA	NA	NA	NA	NA	NA	NA	NA	NA	NA	NA	NA	NA	NA	NA	NA	NA	NA
Potri.001G040766	poptri	AT1G16130.1	WAKL2	2.11975	0.0035973	-0.102336	1	2.22209	0.00155585	-0.234858	0.901067	1.30968	0.102332	1.54453	0.141907	-0.468748	0.971566	0.319552	0.928413	-0.494341	1	0.882213	0.940717	2.53764	0.0409804	0.234343	1	1.35096	0.745886	2.21809	0.130564	0.728684	1	1.19519	1	0.102975	1	1.09222	1	1.98349	0.23241	0.0773817	1	1.90611	0.179816	2.85062	0.0195208	-0.544895	0.978442
Potri.001G040832	poptri	AT1G79670.1	RFO1,WAKL22	0.314069	0.884682	-0.736456	0.826479	1.05052	0.282753	0.104007	0.982854	1.99145	0.0464374	1.88744	0.0948153	0.768127	0.953201	1.18822	0.66862	-1.29442	0.84576	2.86429	0.311829	3.4167	0.0659823	-0.441234	1	2.09617	0.515164	2.22847	0.176638	0.853188	1	-0.119064	1	1.5209	1	-1.63996	1	0.301032	1	-0.541652	1	0.842684	0.784105	0.43334	0.865524	-1.78463	0.54295
Potri.001G040900	poptri	AT1G69730.1		-0.0185935	1	0.653038	0.466285	-0.671632	0.110203	0.475856	0.347354	0.698195	0.144327	0.222339	0.932454	0.173326	1	0.364004	0.767119	0.923067	0.471924	-0.442343	0.962802	1.24265	0.111981	1.18643	0.172663	-0.615669	0.811806	0.878642	0.335564	0.263361	1	-0.675376	1	-0.185972	1	-0.489404	1	-0.484698	0.695976	0.563769	0.822913	-1.04847	0.121998	1.00961	0.177916	1.4428	0.141202
Potri.001G041000	poptri	AT1G69730.1		-0.203139	0.996362	1.14491	0.808625	-1.34805	0.404239	0.81204	0.729781	1.98182	0.216951	1.16978	0.776494	0.261433	1	-0.0689579	1	1.89952	0.873965	1.51212	1	1.54253	0.755963	2.83686	0.549622	1.25069	1	1.61149	0.852221	0.937341	1	0	1	0	1	0	1	-0.449464	1	1.65636	0.959018	-2.10582	0.612331	-0.0886648	1	1.34301	0.945704
Potri.001G041100	poptri	AT1G69730.1		0.577512	0.348715	0.732488	0.493209	-0.154976	0.868868	0.63518	0.25317	1.12633	0.0228201	0.491146	0.662824	0.543727	0.769463	0.286169	0.85651	1.02017	0.474587	-0.176244	1	1.83427	0.0145009	1.40681	0.133326	-0.719971	0.782626	1.5481	0.0508091	0.386643	1	-0.0500424	1	0.0548728	1	-0.104915	1	-0.3076	0.896236	0.531317	0.886006	-0.838917	0.306723	1.96047	0.0055707	1.63793	0.133013
Potri.001G041200	poptri	AT1G16080.1		-0.295235	0.485652	0.243413	0.830164	-0.538648	0.0781397	-0.134393	0.806318	0.0735852	0.958238	0.207978	0.873309	0.0579223	1	-0.43239	0.503298	0.0170227	1	0.222378	1	-0.579947	0.336011	0.553176	0.500809	0.164456	1	-0.147556	0.974439	0.536153	1	0.117467	1	0.133421	1	-0.0159545	1	-0.372846	0.701762	0.0925215	1	-0.465368	0.473645	-0.684858	0.249461	0.464219	0.75122
Potri.001G041300	poptri	AT3G09390.1	ATMT-1,ATMT-K,MT2A	0.268201	0.826492	-0.60815	0.730031	0.876351	0.160204	0.903707	0.167912	0.522107	0.565095	-0.3816	0.869755	-0.313472	0.957842	2.64523	0.00828401	0.577131	0.949785	-0.747265	0.82441	1.60201	0.180806	1.26488	0.455297	-0.433793	0.993823	-1.04322	0.333942	0.687751	1	-1.78281	1	-1.67748	1	-0.105326	1	1.1759	0.222305	-0.786876	0.829683	1.96278	0.0176153	0.566472	0.672308	0.334667	0.993524
Potri.001G041400	poptri	AT1G16070.1	AtTLP8,TLP8	-0.723392	0.748787	0.903036	0.85746	-1.62643	0.215699	-2.25524	0.0690741	-1.1198	0.503717	1.13544	0.748356	-0.105189	1	-6.07228	0.00073237	0.633162	1	-0.409797	1	-4.0409	0.0250702	2.8457	0.219217	-0.304608	1	2.03138	0.540201	2.21254	1	1.80513	1	-0.871292	1	2.67642	1	-4.16197	0.0584389	-0.132941	1	-4.02902	0.0395906	-1.82597	0.434534	2.38421	0.506145
Potri.001G041500	poptri	AT1G79700.2		0.304186	0.592719	0.259984	0.876476	0.0442028	0.989326	0.453973	0.285367	0.127585	0.906992	-0.326389	0.764379	0.471081	0.773576	-0.00758745	1	0.907902	0.467127	0.191593	1	-0.0238058	1	0.252649	0.956945	-0.279488	1	-0.0162183	1	-0.655253	1	0.537935	1	0.071727	1	0.466208	1	0.059266	1	0.508548	0.872825	-0.449282	0.632388	0.322536	0.801896	0.132783	1
Potri.001G041600	poptri	AT1G79710.1		0.0282123	0.977923	0.198963	0.488423	-0.170751	0.223868	-0.26687	0.0402863	-0.23466	0.0943724	0.0322106	1	-0.134477	0.842542	-0.340335	0.170116	-0.327732	0.426904	-0.25826	0.654305	-0.294937	0.270246	-0.154778	0.777157	-0.123782	0.984042	0.0453979	0.996167	0.172955	1	0.111407	1	0.22878	1	-0.117373	1	-0.0944504	0.906827	0.0355249	1	-0.129975	0.730207	0.0747299	0.905312	0.332262	0.464979
Potri.001G041700	poptri	AT1G79720.1		-0.440846	0.783491	0.614586	0.852973	-1.05543	0.232213	-1.38045	0.102142	-0.69327	0.551628	0.687176	0.794178	-1.90266	0.195596	-4.03892	0.000170522	0.887961	0.804654	-1.99272	0.228073	-0.26392	0.950871	0.411118	0.961048	-0.0900623	1	3.775	0.00147869	-0.476843	1	-0.693532	1	-1.30679	1	0.613253	1	-2.8298	0.0263965	1.48383	0.588994	-4.31363	5.98407e-05	1.03527	0.50156	1.09705	0.73238
Potri.001G041800	poptri	AT2G24100.1		0.033083	0.996362	-0.384256	0.482597	0.417339	0.102159	0.256515	0.389393	0.214329	0.54699	-0.0421856	1	0.366361	0.543385	0.651677	0.0726787	-0.273315	0.809442	0.760934	0.0859364	-0.0480475	0.99317	-0.0974851	0.999558	0.394573	0.701246	-0.699725	0.100661	0.17583	1	0.201837	1	0.11933	1	0.0825069	1	0.487153	0.306816	-0.520347	0.491869	1.0075	0.00321661	-0.607145	0.114749	-0.739089	0.193361
Potri.001G041900	poptri	AT1G80940.1		0.0566056	0.970826	-0.297589	0.635198	0.354194	0.17118	-0.472658	0.0560404	-0.226476	0.501839	0.246183	0.702864	-0.167868	0.899052	-0.757022	0.0278753	-0.504441	0.4068	0.101762	1	0.060932	0.979878	-0.920134	0.012872	0.26963	0.885865	0.817954	0.0361396	-0.415692	1	0.256295	1	0.132642	1	0.123654	1	-0.332859	0.554402	-0.203932	0.953209	-0.128927	0.870303	0.215465	0.700269	-0.889254	0.0737756
Potri.001G042000	poptri	AT5G57820.1		0.493798	0.242744	0.542324	0.484298	-0.0485254	0.982921	-0.466592	0.236833	0.113166	0.914239	0.579759	0.308767	-0.606608	0.570656	-0.892931	0.13703	0.0164992	1	-0.0432096	1	0.457713	0.520919	-0.141757	1	0.563399	0.779569	1.35064	0.0256985	-0.158256	1	0.386523	1	0.345317	1	0.0412066	1	0.1002	1	0.968424	0.374891	-0.868224	0.14684	0.887446	0.133287	0.24677	0.969886
Potri.001G042100	poptri			0	1	0.357188	1	-0.413152	0.989326	-0.469027	0.981667	0	1	-0.190603	1	0	1	0	1	0.324012	1	0	1	0	1	0	1	0	1	0	1	-1.16195	1	0	1	0	1	0	1	0	1	1.04263	1	-1.49209	0.965058	0	1	0	1
Potri.001G042200	poptri			0.264633	0.996362	0	1	0.228042	0.991338	0	1	-0.339033	0.995514	0.450591	1	0	1	0	1	0	1	0	1	0.651177	1	0	1	0	1	1.68191	0.991952	0	1	0	1	0	1	0	1	0	1	0	1	0	1	1.36244	0.971546	0	1
Potri.001G042300	poptri	AT3G50310.1	MAPKKK20	NA	NA	NA	NA	NA	NA	NA	NA	NA	NA	NA	NA	NA	NA	NA	NA	NA	NA	NA	NA	NA	NA	NA	NA	NA	NA	NA	NA	NA	NA	NA	NA	NA	NA	NA	NA	NA	NA	NA	NA	NA	NA	NA	NA	NA	NA
Potri.001G042401	poptri	AT5G67080.1	MAPKKK19	0.373061	0.470495	-0.0491824	1	0.422243	0.316538	0.103564	0.920951	0.706048	0.0769848	0.602484	0.346403	0.175019	0.981269	0.329309	0.685501	-0.120181	1	0.184476	1	1.84793	0.000368235	-0.05287	1	0.00945737	1	1.51862	0.00659957	0.0673111	1	-0.314637	1	0.122608	1	-0.437246	1	-0.160347	0.965013	-0.172592	1	0.0122446	1	1.34882	0.0100564	-0.114738	1
Potri.001G042500	poptri	AT2G24130.1		-0.701573	0.483631	0.546407	0.832807	-1.24798	0.0811196	-1.42133	0.0434497	-0.832712	0.326353	0.588614	0.802863	-0.63535	0.822274	-3.92615	0.00374734	-0.793848	0.814593	-1.49291	0.460135	-0.983305	0.471991	-0.111168	1	-0.857557	0.882204	2.94285	0.0872615	0.68268	1	-0.0593378	1	0.199848	1	-0.259186	1	-3.35014	0.0331315	0.0413503	1	-3.39149	0.0160068	0.450264	0.85686	1.58159	0.446206
Potri.001G042600	poptri	AT3G12580.1	ATHSP70,HSP70	2.13713	0.0187489	-0.638775	0.864759	2.77591	0.00094493	4.5338	2.39554e-09	-0.964264	0.394118	-5.49807	2.07306e-12	5.20456	3.8259e-07	7.87322	1.91527e-16	0.77062	0.8533	-1.54465	0.45197	2.4522	0.0288084	-2.06597	0.135985	-6.74921	5.26683e-11	-5.42102	1.31047e-07	-2.83659	0.131277	-0.602138	1	0.452487	1	-1.05463	1	2.06653	0.120471	-3.98145	0.00200121	6.04798	9.1049e-10	3.39471	0.00163037	-0.0688357	1
Potri.001G042700	poptri	AT1G16030.1	Hsp70b	0.882879	0.484212	-0.28301	1	1.16589	0.23618	5.37993	2.40232e-12	-0.709167	0.602168	-6.0891	1.35741e-14	5.36878	3.27108e-07	7.53448	2.29382e-14	0.334377	1	-0.574969	1	-0.410181	0.870335	-0.908141	0.698339	-5.94375	5.7104e-08	-7.94466	3.44651e-15	-1.24252	1	-0.240128	1	0.433176	1	-0.673305	1	1.92557	0.167089	-4.60122	0.000259166	6.5268	8.13964e-11	-0.0753407	1	0.100004	1
Potri.001G042800	poptri			0.39036	0.861711	-0.425823	0.97106	0.816183	0.479072	0.367904	0.847096	-0.166254	0.982619	-0.534159	0.928671	0.0170774	1	-0.783073	0.766307	2.69993	0.468686	-0.2772	1	-0.903873	0.724564	1.68438	0.679052	-0.294278	1	-0.1208	1	-1.01555	1	0.810477	1	-2.31837	1	3.12885	1	0.0103269	1	0.364482	1	-0.354155	0.960375	0.183805	1	-0.356791	1
Potri.001G042900	poptri	AT5G48930.1	HCT	-0.0951226	0.996362	-0.121284	1	0.0261618	0.993459	-0.192845	0.894678	0.491956	0.568235	0.6848	0.594979	-0.976663	0.616426	-0.514349	0.763758	0.859907	0.797176	0.274601	1	0.553111	0.737572	0.749967	0.763432	1.25126	0.637922	1.06746	0.519454	-0.10994	1	-0.317785	1	-0.941327	1	0.623542	1	0.144528	1	0.895243	0.839738	-0.750715	0.600928	-0.0392754	1	-0.465961	0.961525
Potri.001G042950	poptri			NA	NA	NA	NA	NA	NA	NA	NA	NA	NA	NA	NA	NA	NA	NA	NA	NA	NA	NA	NA	NA	NA	NA	NA	NA	NA	NA	NA	NA	NA	NA	NA	NA	NA	NA	NA	NA	NA	NA	NA	NA	NA	NA	NA	NA	NA
Potri.001G043000	poptri	AT4G31860.1		0.0960584	0.787634	-0.0525661	1	0.148625	0.502377	0.265423	0.167911	0.376173	0.041959	0.11075	0.908493	0.540277	0.0466728	0.396948	0.114193	-0.183394	0.814788	0.588021	0.03452	0.0510079	0.964342	0.464817	0.11048	0.0477435	1	-0.34594	0.296658	0.648211	0.0819707	0.315723	1	0.216749	1	0.0989735	1	0.172393	0.712245	-0.506923	0.181618	0.679316	0.00335604	-0.22129	0.490125	0.0935446	0.996322
Potri.001G043100	poptri	AT1G80920.1	J8	1.5738	6.35751e-05	-0.00754934	1	1.58135	6.83563e-05	1.11328	0.00463652	0.895636	0.0349901	-0.217645	0.949562	1.20308	0.18208	1.74998	0.0109588	0.313376	0.976851	0.975692	0.451818	1.03145	0.183184	0.72411	0.544032	-0.227389	1	-0.718529	0.546789	0.410734	1	1.34662	1	0.335026	1	1.0116	1	1.89353	0.0125971	-0.554678	0.871558	2.44821	0.000225836	1.40239	0.0574571	0.0834441	1
Potri.001G043200	poptri	AT1G16010.2	MGT2,MRS2-1	0.331648	0.00593507	-0.109166	0.789172	0.440814	0.000129794	0.0316151	0.93087	0.0559656	0.832451	0.0243505	1	0.0445745	1	0.178699	0.476127	-0.14016	0.870809	0.197946	0.762297	0.13681	0.639429	-0.174841	0.669854	0.153372	0.892957	-0.0418889	0.991952	-0.0346808	1	0.307032	1	0.0840456	1	0.222986	1	0.441156	0.0500546	-0.100689	0.989105	0.541845	0.00537514	0.245895	0.307619	-0.288742	0.473569
Potri.001G043300	poptri	AT1G16000.1		0.114471	0.633892	0.0596295	0.988644	0.0548413	0.846647	0.134955	0.486515	-0.127302	0.578784	-0.262257	0.268316	0.106782	0.936157	0.355007	0.201669	-0.0578679	1	-0.338248	0.523593	0.208874	0.554421	-0.247649	0.591171	-0.445029	0.332248	-0.146134	0.815552	-0.189781	1	-0.164265	1	0.0877798	1	-0.252044	1	0.0839612	0.938759	-0.0768697	1	0.160831	0.654724	0.382857	0.182594	0.178379	0.859776
Potri.001G043400	poptri	AT1G80500.1		0.204349	0.39128	-0.337576	0.363659	0.541926	0.0020252	0.217021	0.307058	0.191741	0.431458	-0.0252807	1	0.200365	0.802324	0.552362	0.0810647	-0.130856	0.992596	0.0649952	1	0.459892	0.17873	0.0529313	1	-0.13537	1	-0.0924702	0.964765	0.183787	1	-0.0593336	1	-0.224521	1	0.165187	1	0.292664	0.543263	-0.555741	0.319416	0.848405	0.00423025	0.335563	0.37734	-0.236584	0.826298
Potri.001G043500	poptri	AT1G80880.1		-0.188075	0.54045	0.341011	0.436281	-0.529086	0.00821365	1.12966	2.11617e-09	1.0104	1.51329e-07	-0.119255	0.913709	1.43121	9.31142e-07	0.731868	0.00738868	1.2997	4.44522e-06	1.34166	5.32517e-06	0.120265	0.843849	1.5068	6.55277e-09	-0.0895424	1	-0.611603	0.0447658	0.207101	1	0.492472	1	0.327449	1	0.165023	1	-0.206865	0.622186	0.195939	0.863053	-0.402804	0.114223	-0.728926	0.00593553	0.492582	0.194067
Potri.001G043600	poptri	AT5G15350.1	AtENODL17,ENODL17	0.561345	0.642663	0.512662	0.881408	0.048683	0.991338	-0.655407	0.495794	0.0171466	1	0.672553	0.767382	0.0123333	1	-2.21807	0.0683846	0.90443	0.82658	0.296046	1	-1.61758	0.225628	1.92434	0.232096	0.283712	1	0.600495	0.874865	1.01991	1	1.76163	1	-0.508575	1	2.27021	1	-0.468771	0.919957	0.383522	1	-0.852293	0.623472	-0.151989	0.993959	1.11972	0.741464
Potri.001G043700	poptri	AT1G80870.1		0.362767	0.524293	0.180248	0.970468	0.182519	0.767886	0.599963	0.195727	0.536051	0.309579	-0.0639122	1	0.382869	0.899451	0.682003	0.424741	0.68541	0.764139	0.487875	0.96189	0.20715	0.924293	0.874326	0.489635	0.105006	1	-0.474853	0.738388	0.188917	1	0.322682	1	-0.09715	1	0.419832	1	0.621815	0.558364	0.20539	1	0.416425	0.668516	0.0419566	1	0.289301	0.975636
Potri.001G043800	poptri	AT2G34930.1		2.49477	0.00594992	0.226214	1	2.26855	0.00898883	1.6075	0.0893429	1.30694	0.21772	-0.300561	1	1.88016	0.403176	1.32886	0.450413	1.39332	0.712401	0.199496	1	3.05292	0.0344511	-0.155335	1	-1.68066	0.677869	1.72406	0.414189	-1.54865	1	1.52607	1	0.5059	1	1.02017	1	0.974765	0.733839	0.0190587	1	0.955706	0.650266	4.37949	0.00168898	0.151069	1
Potri.001G043900	poptri	AT1G19780.1	ATCNGC8,CNGC8	-0.30531	0.632032	-0.0565185	1	-0.248791	0.658537	-0.352461	0.458493	-1.25672	0.0016628	-0.904262	0.117454	0.227225	0.971136	-1.05323	0.116947	-0.155145	1	-0.766219	0.676088	-2.07838	0.00832045	-0.967683	0.336493	-0.993444	0.481418	-1.02516	0.385552	-0.812538	1	0.518405	1	0.163647	1	0.354757	1	-0.762045	0.395157	-0.218723	1	-0.543322	0.523654	-0.793758	0.469092	-0.0378161	1
Potri.001G044000	poptri	AT1G73060.1	LPA3	-0.492738	0.168929	0.464863	0.503433	-0.957601	0.00118403	-1.09069	9.99981e-05	-0.89084	0.00251728	0.199849	0.895042	-1.04122	0.0434678	-1.99806	1.5938e-06	-0.267331	0.912231	-0.856263	0.176179	-1.21134	0.00718894	-0.494835	0.510216	0.184956	1	0.78672	0.18056	-0.227504	1	-0.102349	1	0.047735	1	-0.150084	1	-1.05919	0.0404965	0.821624	0.321242	-1.88082	9.15083e-06	-0.45743	0.443656	0.409163	0.770438
Potri.001G044100	poptri	AT4G37580.1	COP3,HLS1,UNS2	-0.269567	0.970826	0.360024	1	-0.629592	0.705774	-0.112666	0.981667	-1.17575	0.459337	-1.06309	0.752774	0.748749	0.95674	-1.94194	0.456941	0.403055	1	-1.76999	0.891349	-1.28355	0.686167	-0.541999	1	-2.51874	0.687265	0.658389	0.972393	-0.945053	1	0.55092	1	0.228027	1	0.322893	1	-2.13977	0.503747	-0.117667	1	-2.0221	0.436445	1.03736	0.835156	1.45602	0.892096
Potri.001G044200	poptri	AT1G80860.2	ATPLMT,PLMT	-0.361915	0.206736	0.118436	0.95408	-0.480351	0.0466938	-0.0503275	0.949644	-0.128932	0.783251	-0.0786045	1	0.417347	0.503999	-0.692738	0.0792145	0.0924174	1	0.0532254	1	-0.281753	0.594311	-0.119399	0.980678	-0.364121	0.779759	0.410986	0.512294	-0.211817	1	0.119518	1	0.298857	1	-0.179339	1	-0.990567	0.0150389	-0.0260722	1	-0.964494	0.0096058	-0.21546	0.745031	0.126232	1
Potri.001G044300	poptri	AT1G15980.1	NDF1,NDH48	-0.592939	0.105012	0.563751	0.408715	-1.15669	0.000216021	-0.72116	0.0256847	-0.343184	0.423697	0.377975	0.619698	-0.500063	0.576286	-1.44688	0.00289666	-0.10206	1	-0.321882	0.957654	-1.04694	0.0432855	0.438695	0.648719	0.178181	1	0.399941	0.695817	0.540755	1	-0.0733241	1	0.143707	1	-0.217031	1	-1.02014	0.0875434	0.541711	0.727862	-1.56185	0.00129741	-0.79838	0.159539	0.904284	0.309293
Potri.001G044401	poptri	AT5G57970.1		2.14094	0.000474836	-0.0673536	1	2.2083	0.000267528	0.206089	0.896297	0.392255	0.726348	0.186166	1	-0.00963334	1	2.18144	0.0162202	-1.14344	0.586907	-0.610571	0.962306	2.61479	0.00363407	-0.471779	0.890376	-0.600938	0.954228	0.433353	0.875671	0.671665	1	0.0862147	1	0.219776	1	-0.133561	1	2.27729	0.0216808	-0.914035	0.809301	3.19132	0.000393664	3.31158	0.000157588	0.358568	1
Potri.001G044500	poptri	AT1G80840.1	ATWRKY40,WRKY40	1.78827	0.00128452	-0.372007	0.891673	2.16028	6.95634e-05	0.183905	0.89243	0.887149	0.164326	0.703244	0.565895	0.0454899	1	1.89547	0.0122772	-0.601533	0.808648	0.116173	1	3.26138	6.75876e-06	-0.31596	0.937157	0.0706829	1	1.36591	0.158964	0.285573	1	-0.137195	1	-0.0621501	1	-0.0750452	1	1.71279	0.0521723	-0.709173	0.815118	2.42196	0.001066	3.00801	3.47701e-05	-0.494283	0.8931
Potri.001G044600	poptri			NA	NA	NA	NA	NA	NA	NA	NA	NA	NA	NA	NA	NA	NA	NA	NA	NA	NA	NA	NA	NA	NA	NA	NA	NA	NA	NA	NA	NA	NA	NA	NA	NA	NA	NA	NA	NA	NA	NA	NA	NA	NA	NA	NA	NA	NA
Potri.001G044700	poptri	AT4G21090.1	ATMFDX2,MFDX2	0.404881	0.1549	-0.0825807	1	0.487461	0.0494324	0.271894	0.35502	0.075042	0.930224	-0.196852	0.819394	0.305678	0.722626	0.679069	0.0948496	-0.168784	0.987107	-0.329656	0.848217	0.637648	0.132688	-0.093288	1	-0.635335	0.417545	-0.0414213	1	0.0754961	1	-0.0542222	1	0.00159247	1	-0.0558147	1	0.319168	0.640013	-0.47287	0.64711	0.792038	0.046404	0.913082	0.0208369	0.237961	0.907062
Potri.001G044800	poptri	AT4G29280.1	LCR22	NA	NA	NA	NA	NA	NA	NA	NA	NA	NA	NA	NA	NA	NA	NA	NA	NA	NA	NA	NA	NA	NA	NA	NA	NA	NA	NA	NA	NA	NA	NA	NA	NA	NA	NA	NA	NA	NA	NA	NA	NA	NA	NA	NA	NA	NA
Potri.001G044900	poptri	AT1G15960.1	ATNRAMP6,NRAMP6	-0.795526	0.00254173	0.0118061	1	-0.807333	0.00149525	0.443448	0.11202	0.589291	0.0298587	0.145843	0.938597	0.500395	0.442924	-0.142228	0.881342	0.963572	0.0685019	0.953699	0.0581065	0.129231	0.905178	0.700343	0.201451	0.453304	0.709226	0.27146	0.78915	-0.263229	1	-0.307828	1	-0.0668865	1	-0.240941	1	-0.950452	0.0427777	0.39629	0.789469	-1.34674	0.000631302	-1.1323	0.00578243	-0.320243	0.824364
Potri.001G045000	poptri	AT1G15950.1	ATCCR1,CCR1,IRX4	-1.6549	0.271487	-1.23778	0.721041	-0.417112	0.886296	-1.55803	0.253931	-1.34377	0.37916	0.214265	1	-0.441168	1	-3.47336	0.166006	-1.58272	0.876595	-1.27099	0.959457	-1.79142	0.567506	-0.897838	0.947746	-0.829824	1	1.68194	0.780807	0.684877	1	-0.540965	1	-0.939492	1	0.398526	1	-3.57316	0.21245	-2.08104	0.807896	-1.49212	0.71843	-1.06139	0.8228	-0.566337	1
Potri.001G045100	poptri	AT1G15950.1	ATCCR1,CCR1,IRX4	-1.04211	0.942754	-0.628861	1	-0.413251	0.989326	-1.45528	0.83804	-1.64588	0.834682	-0.190603	1	-3.33426	0.930353	-1.99251	0.928413	1.00784	1	-2.50247	1	-1.27238	0.979878	0	1	0.831795	1	0	1	-1.84578	1	-1.79121	1	-2.61564	1	0.824433	1	0	1	1.72646	1	-2.17592	0.929622	-0.561118	1	-0.951114	1
Potri.001G045200	poptri	AT4G13420.1	ATHAK5,HAK5	1.68417	0.370176	-0.0549953	1	1.73916	0.281069	0.208325	0.981667	1.96373	0.26414	1.7554	0.567803	0	1	2.40592	0.53719	-1.59957	0.9562	1.99768	0.949017	3.68226	0.281085	0.0417041	1	2.69804	0.829133	1.27634	0.887294	1.64127	1	0	1	0.98006	1	-1.09914	1	2.98721	0.533346	0	1	2.90635	0.442627	1.56551	0.74094	-0.975912	1
Potri.001G045301	poptri			NA	NA	NA	NA	NA	NA	NA	NA	NA	NA	NA	NA	NA	NA	NA	NA	NA	NA	NA	NA	NA	NA	NA	NA	NA	NA	NA	NA	NA	NA	NA	NA	NA	NA	NA	NA	NA	NA	NA	NA	NA	NA	NA	NA	NA	NA
Potri.001G045400	poptri	AT1G80820.1	ATCCR2,CCR2	0.63397	0.707567	-0.599234	0.922123	1.2332	0.265626	-0.142542	0.981667	2.75782	0.00843636	2.90036	0.0143855	1.11153	0.871801	-1.05717	0.772551	-0.690424	1	3.01448	0.341977	3.71057	0.0406331	1.21242	0.79535	1.90296	0.645957	4.76774	0.0147047	1.90285	1	0.754213	1	0.831067	1	-0.0768541	1	-1.41449	0.719908	-0.970886	0.987157	-0.443599	0.965058	1.4503	0.375263	-0.970993	0.874153
Potri.001G045500	poptri	AT1G15950.1	ATCCR1,CCR1,IRX4	0.266589	0.59241	-0.481018	0.535665	0.747607	0.0207814	-0.955111	0.00213115	-0.381447	0.35134	0.573664	0.290861	-1.313	0.00706389	-0.248829	0.730574	-1.1845	0.0456007	-0.855363	0.170436	0.751731	0.125201	-1.0476	0.0549683	0.457632	0.775884	1.00056	0.050712	0.136909	1	-0.682782	1	-0.47055	1	-0.212231	1	0.381385	0.648322	-0.34206	0.909403	0.723445	0.165932	0.924312	0.0465955	-0.662784	0.487211
Potri.001G045601	poptri			NA	NA	NA	NA	NA	NA	NA	NA	NA	NA	NA	NA	NA	NA	NA	NA	NA	NA	NA	NA	NA	NA	NA	NA	NA	NA	NA	NA	NA	NA	NA	NA	NA	NA	NA	NA	NA	NA	NA	NA	NA	NA	NA	NA	NA	NA
Potri.001G045700	poptri	AT1G15950.1	ATCCR1,CCR1,IRX4	-2.29084	0.052196	-1.55082	0.47612	-0.740026	0.669281	-2.00416	0.070252	-0.883829	0.517071	1.12033	0.69716	-0.521869	0.971203	-2.90107	0.241698	-3.79677	0.179277	-0.142108	1	-0.334575	0.979938	-2.14719	0.460819	0.379761	1	2.5665	0.46349	1.64957	1	-1.45707	1	-0.0310481	1	-1.42602	1	-3.83627	0.102657	-3.30595	0.380055	0	1	-1.64953	0.490656	-2.03613	0.636517
Potri.001G045800	poptri	AT1G15950.1	ATCCR1,CCR1,IRX4	1.23756	0.625503	1.17095	0.864566	0.0666099	0.994123	0.376749	0.937567	1.43415	0.520828	1.0574	0.874512	0	1	-1.03075	0.896382	2.19919	0.842382	0.944999	1	1.94342	0.660062	0.998455	0.982171	1.64536	0.995764	2.97418	0.572648	-1.20074	1	0.842719	1	0	1	0.824447	1	0.512329	1	2.91783	0.796821	-2.4055	0.570974	1.84114	0.704441	0.0717272	1
Potri.001G045900	poptri	AT1G15950.1	ATCCR1,CCR1,IRX4	-0.737224	0.547624	-0.446936	0.936463	-0.290288	0.861981	-0.917517	0.373363	0.82634	0.450077	1.74386	0.147672	0.00390269	1	-3.34462	0.0697276	-0.847022	0.902785	0.109015	1	1.32459	0.405104	0.713678	0.856335	0.105112	1	4.66921	0.013635	1.5607	1	-0.413214	1	-0.254669	1	-0.158545	1	-3.76174	0.0623223	-1.10559	0.859121	-2.65615	0.185649	0.802362	0.683416	0.349995	1
Potri.001G046000	poptri	AT3G50160.1		-0.332433	0.788231	-1.11253	0.382604	0.7801	0.255862	-0.405428	0.656255	0.34498	0.766484	0.750408	0.586435	0.0479711	1	-0.188234	0.965899	-0.881049	0.741092	0.676324	0.929795	1.55699	0.139203	-1.56015	0.23903	0.628353	0.944414	1.74522	0.151608	-0.679099	1	-0.637854	1	-0.234823	1	-0.403031	1	-0.874059	0.599253	-1.16384	0.658538	0.289784	0.918866	0.242808	0.944618	-2.47129	0.0820664
Potri.001G046100	poptri	AT1G15950.1	ATCCR1,CCR1,IRX4	3.08685	0.00752415	1.83006	0.475197	1.25678	0.275457	-1.07235	0.448249	1.10416	0.436572	2.17651	0.183692	-3.12386	0.268361	1.51125	0.475568	-0.619834	0.984367	-0.835904	1	5.25271	0.000829549	-1.25199	0.663622	2.28796	0.709305	3.74146	0.00862272	-0.632156	1	-1.09763	1	1.0345	1	-2.13213	1	3.53749	0.145456	3.53853	0.336264	-0.00104338	1	4.99099	0.000348394	0.618417	0.996368
Potri.001G046200	poptri			0.922999	0.517793	-0.802544	0.87271	1.72554	0.122508	0.857683	0.554091	0.404533	0.893643	-0.45315	0.9723	0.894176	0.911208	-0.331463	0.958484	1.97205	0.705235	0.779457	1	0.811682	0.757958	-1.79975	0.733912	-0.114719	1	1.14315	0.71322	-3.7718	0.607812	1.27078	1	-0.822369	1	2.09315	1	0.0451418	1	0.255509	1	-0.210367	0.993285	1.30301	0.550254	-3.40158	0.37648
Potri.001G046301	poptri			-0.288019	0.431542	-0.24796	0.781187	-0.0400586	0.982574	0.31602	0.337783	0.020362	0.996488	-0.295658	0.629828	0.199079	0.930415	0.309174	0.665959	0.491596	0.730443	-0.422383	0.822704	0.0367969	1	0.497943	0.60133	-0.621462	0.552035	-0.272377	0.830378	0.00634621	1	-0.484534	1	-0.697882	1	0.213348	1	-0.374439	0.617166	-0.405365	0.821385	0.0309254	1	-0.0253541	1	0.222443	0.959248
Potri.001G046400	poptri	AT1G15950.1	ATCCR1,CCR1,IRX4	1.35594	0.0718725	-0.399669	0.92793	1.7556	0.00953555	-1.17287	0.118541	1.02011	0.196377	2.19298	0.00724192	-1.63443	0.21475	-0.235928	0.935315	-1.10308	0.633377	-0.43624	1	3.48293	0.00012298	-0.321456	0.976192	1.19819	0.651658	3.71886	4.36257e-05	0.781629	1	-0.700102	1	-0.60273	1	-0.0973721	1	0.698399	0.728821	-0.0713853	1	0.769784	0.587995	3.21907	0.000271978	-0.487945	0.950455
Potri.001G046500	poptri	AT4G31880.1		-0.28713	0.143523	0.214293	0.615876	-0.501423	0.00219914	-0.0536268	0.899568	-0.165075	0.481419	-0.111448	0.890411	0.0114546	1	-0.270078	0.140871	0.143969	0.781804	0.202432	0.625453	-0.94094	7.94817e-08	0.164293	0.593597	0.190977	0.687079	-0.670862	0.000230548	0.0203231	1	0.161384	1	0.18253	1	-0.0211465	1	-0.120148	0.715303	0.315045	0.281839	-0.435194	0.00729715	-0.981988	3.98432e-09	0.144391	0.774159
Potri.001G046600	poptri	AT2G32060.2		0.173451	0.764759	0.227004	0.856703	-0.0535526	0.967151	0.654157	0.0296434	0.353956	0.351795	-0.300202	0.71549	1.01033	0.070409	0.792589	0.117332	0.0524704	1	0.069864	1	0.402062	0.522328	0.530901	0.494724	-0.940463	0.258143	-0.390527	0.680632	0.478431	1	0.158179	1	0.380507	1	-0.222329	1	-0.0595587	1	-0.577349	0.6503	0.51779	0.37511	0.490377	0.430632	0.841544	0.323137
Potri.001G046700	poptri	AT2G32070.1		0.381367	0.0771886	0.0454033	1	0.335963	0.0963105	0.291504	0.170081	-0.240701	0.324065	-0.532205	0.0335944	-0.020558	1	1.03666	4.04031e-07	-0.190554	0.779294	-0.370276	0.307835	-0.0168534	1	-0.295301	0.384718	-0.349718	0.461933	-1.05351	6.62926e-07	-0.104747	1	-0.12446	1	0.0682538	1	-0.192714	1	0.932753	2.11147e-05	-0.101742	1	1.0345	4.69426e-07	0.228963	0.442591	0.143229	0.89832
Potri.001G046800	poptri	AT1G80760.1	NIP6,NIP6;1,NLM7	0.719982	0.498465	0.530887	0.874613	0.189095	0.919574	-1.6374	0.0228955	-1.94826	0.00750794	-0.310859	0.992557	-3.02375	0.0368737	-1.92576	0.118113	-0.0559059	1	-3.11741	0.038936	-1.30766	0.347285	-1.2996	0.536903	-0.0936548	1	0.618107	0.869092	-1.24369	1	-0.0788704	1	-0.990229	1	0.911359	1	1.01912	0.684926	1.97762	0.473018	-0.958499	0.55431	1.73088	0.271365	0.82758	0.906182
Potri.001G046900	poptri	AT1G15900.1		0.338142	0.25086	0.226838	0.775547	0.111305	0.773736	0.410474	0.111974	-0.0162743	0.997043	-0.426748	0.252457	0.648172	0.301885	0.238049	0.70044	0.37502	0.768244	0.0457072	1	-0.356186	0.537165	0.263245	0.824634	-0.602465	0.513149	-0.594235	0.299453	-0.111775	1	0.623405	1	0.249909	1	0.373496	1	0.213282	0.831945	-0.0232436	1	0.236525	0.710535	0.221512	0.786486	0.467446	0.647492
Potri.001G047000	poptri			NA	NA	NA	NA	NA	NA	NA	NA	NA	NA	NA	NA	NA	NA	NA	NA	NA	NA	NA	NA	NA	NA	NA	NA	NA	NA	NA	NA	NA	NA	NA	NA	NA	NA	NA	NA	NA	NA	NA	NA	NA	NA	NA	NA	NA	NA
Potri.001G047100	poptri	AT1G15880.1	atgos11,GOS11	0.372863	0.00850017	-0.154054	0.695551	0.526917	8.77815e-05	0.231252	0.120973	0.26667	0.077329	0.035418	1	0.0784446	0.933698	0.683822	5.7199e-05	-0.0659566	1	0.0554938	1	0.731945	3.04085e-05	0.0266802	1	-0.0229509	1	0.0481225	0.981104	0.0926369	1	-0.0786749	1	-0.098377	1	0.0197021	1	0.526703	0.00477109	-0.242778	0.582359	0.769481	3.53473e-06	0.597776	0.000514207	-0.12719	0.865882
Potri.001G047150	poptri			NA	NA	NA	NA	NA	NA	NA	NA	NA	NA	NA	NA	NA	NA	NA	NA	NA	NA	NA	NA	NA	NA	NA	NA	NA	NA	NA	NA	NA	NA	NA	NA	NA	NA	NA	NA	NA	NA	NA	NA	NA	NA	NA	NA	NA	NA
Potri.001G047200	poptri	AT1G76280.3		-0.00506657	1	0.229308	0.446798	-0.234374	0.102203	0.130099	0.460322	0.324297	0.0222334	0.194197	0.465503	0.173233	0.745401	-0.112456	0.771543	0.34842	0.381376	0.399484	0.250496	0.0337987	0.987916	0.54842	0.0328635	0.226251	0.770494	0.146255	0.794755	0.2	1	0.212917	1	0.115194	1	0.097723	1	-0.0727728	0.95613	0.29038	0.61045	-0.363153	0.141513	-0.152769	0.67235	0.264129	0.619564
Potri.001G047300	poptri			NA	NA	NA	NA	NA	NA	NA	NA	NA	NA	NA	NA	NA	NA	NA	NA	NA	NA	NA	NA	NA	NA	NA	NA	NA	NA	NA	NA	NA	NA	NA	NA	NA	NA	NA	NA	NA	NA	NA	NA	NA	NA	NA	NA	NA	NA
Potri.001G047400	poptri	AT1G80750.1		0.255476	0.301064	-0.00528152	1	0.260758	0.226482	0.490147	0.0106283	0.405925	0.0499941	-0.084222	0.983769	0.613899	0.0925552	0.698657	0.021403	0.154425	0.951761	0.0817254	1	0.816862	0.00682973	0.303111	0.571094	-0.532174	0.354457	0.118205	0.933885	0.148686	1	-0.017009	1	0.0801812	1	-0.0971902	1	0.0677485	0.999211	-0.379292	0.626246	0.447041	0.185998	0.718127	0.0203043	0.301567	0.721048
Potri.001G047500	poptri	AT5G10970.1		0.591927	0.147711	0.256496	0.868629	0.335431	0.428672	-0.115789	0.892597	-0.0520685	0.99152	0.0637207	1	-0.163549	0.999972	0.364248	0.666905	-0.611462	0.656878	-0.666276	0.643307	0.247568	0.823707	0.200237	0.969499	-0.502727	0.847496	-0.116679	0.994239	0.811699	0.975921	0.116758	1	0.104897	1	0.0118609	1	0.644554	0.462047	-0.343017	0.955771	0.987571	0.114584	1.0306	0.105596	0.97141	0.366483
Potri.001G047600	poptri	AT1G15870.1		0.283836	0.555117	0.132703	0.983777	0.151132	0.771653	1.2269	2.90331e-05	0.942122	0.00250879	-0.284778	0.772653	1.78758	0.00088481	1.10086	0.0390855	0.709558	0.475982	0.84697	0.330278	0.898128	0.113772	1.05647	0.0999319	-0.94061	0.332165	-0.202736	0.934375	0.346912	1	0.531455	1	0.435401	1	0.0960539	1	-0.155261	0.967391	-0.642621	0.639627	0.48736	0.470042	0.582613	0.379327	0.6449	0.591175
Potri.001G047700	poptri	AT1G80980.1		-0.117746	0.840121	-0.0815795	1	-0.0361666	0.984864	0.530841	0.05252	0.699917	0.00809129	0.169076	0.875969	0.880327	0.101683	0.335043	0.528313	0.423848	0.712715	1.18325	0.0152523	-0.0549474	0.998998	0.922313	0.0670446	0.302927	0.87869	-0.389991	0.577973	0.498465	1	0.511188	1	0.187197	1	0.323991	1	-0.0340955	1	-0.269282	0.917914	0.235187	0.705735	-0.727013	0.0909208	-0.0737442	1
Potri.001G047800	poptri	AT1G80690.1		-0.234768	0.834394	0.0807673	1	-0.315535	0.650998	-0.0810508	0.972539	0.296163	0.745801	0.377213	0.838965	-0.529538	0.82313	-0.413943	0.787531	0.830831	0.730912	-0.470546	0.99733	0.361335	0.832626	1.12101	0.406593	0.0589921	1	0.775278	0.624735	0.290181	1	-0.539954	1	-0.962266	1	0.422312	1	-0.424359	0.863834	0.398103	0.997954	-0.822462	0.452244	0.291927	0.893719	0.629292	0.842902
Potri.001G047900	poptri	AT1G15860.1		0.307081	0.00840763	-0.104216	0.784908	0.411297	0.000183661	0.138215	0.295469	0.0514485	0.841249	-0.0867666	0.841249	-0.0381448	0.982119	0.498351	3.35813e-06	-0.025426	1	-0.174143	0.409275	0.525698	2.55014e-06	-0.186758	0.256887	-0.135998	0.675392	0.0273474	0.991952	-0.161332	0.991272	-0.120258	1	-0.104851	1	-0.0154069	1	0.416238	0.000307958	-0.0921319	0.874651	0.50837	1.61896e-06	0.579583	6.88697e-08	-0.117465	0.714561
Potri.001G048000	poptri	AT1G80680.1	MOS3,NUP96,PRE,SAR3	-0.37656	0.996362	0.936179	1	-1.31274	0.90508	-0.210633	1	-0.65963	0.99152	-0.448997	1	0.26142	1	0	1	0.0784578	1	0	1	0	1	-0.83794	1	-1.09176	1	0	1	-0.916398	1	0	1	0.980042	1	-1.09912	1	-1.41123	1	0.797079	1	-2.20831	0.92921	0	1	0.972441	1
Potri.001G048100	poptri	AT1G80670.1		-0.0229557	0.990803	-0.0343308	1	0.0113751	0.989326	0.188588	0.168948	0.283161	0.0288475	0.0945728	0.834506	0.345215	0.183904	0.0168245	1	0.207382	0.675532	0.167902	0.847165	0.192591	0.445413	0.488757	0.028529	-0.177313	0.811827	0.175767	0.617199	0.281375	0.926061	0.0859559	1	-0.100279	1	0.186235	1	-0.242435	0.366352	-0.238112	0.641703	-0.00432242	1	0.110645	0.745115	0.220575	0.631547
Potri.001G048200	poptri	AT5G25190.1		-0.189727	0.796836	-0.625909	0.431549	0.436182	0.303927	0.541027	0.184162	0.0220703	0.999959	-0.518957	0.447967	0.495441	0.709921	1.02114	0.143838	0.110695	1	-0.462876	0.916774	0.723647	0.371687	-0.169146	1	-0.958317	0.448237	-0.297497	0.882278	-0.279841	1	-0.793368	1	-0.577627	1	-0.215742	1	-0.267666	0.885221	-0.962372	0.455823	0.694706	0.350095	0.393155	0.705016	-0.283896	0.974949
Potri.001G048300	poptri	AT1G80660.1	AHA9,HA9	-0.227957	0.996362	0.00490476	1	-0.232862	0.985388	-0.789624	0.808927	1.49753	0.518953	2.28715	0.481074	-0.700329	1	-1.03075	0.924389	0	1	0.686933	1	0.622954	0.979878	2.80972	0.6959	1.38726	1	1.6537	0.901452	3.4475	1	-0.119043	1	-0.943489	1	0.824446	1	-0.449464	1	-0.880935	1	0.431471	1	-0.183022	1	1.1793	1
Potri.001G048400	poptri			NA	NA	NA	NA	NA	NA	NA	NA	NA	NA	NA	NA	NA	NA	NA	NA	NA	NA	NA	NA	NA	NA	NA	NA	NA	NA	NA	NA	NA	NA	NA	NA	NA	NA	NA	NA	NA	NA	NA	NA	NA	NA	NA	NA	NA	NA
Potri.001G048500	poptri	AT2G25220.1		-0.206557	0.654561	0.29317	0.719343	-0.499726	0.0818135	-0.0192771	0.997805	0.619403	0.0319793	0.638681	0.102556	0.262817	0.732927	-0.952186	0.00400618	0.784778	0.0770273	0.807819	0.0478903	-0.222689	0.655088	1.43914	6.75496e-06	0.545002	0.422113	0.729497	0.0718166	0.654362	0.49235	0.494777	1	-0.137405	1	0.632182	1	-0.720226	0.0685883	0.384556	0.689667	-1.10478	0.000643254	-0.535731	0.155707	0.493916	0.448717
Potri.001G048600	poptri			NA	NA	NA	NA	NA	NA	NA	NA	NA	NA	NA	NA	NA	NA	NA	NA	NA	NA	NA	NA	NA	NA	NA	NA	NA	NA	NA	NA	NA	NA	NA	NA	NA	NA	NA	NA	NA	NA	NA	NA	NA	NA	NA	NA	NA	NA
Potri.001G048700	poptri	AT1G15520.1	ABCG40,ATABCG40,ATPDR12,PDR12	0.168225	0.885098	-0.0742481	1	0.242473	0.705264	0.165468	0.85682	0.85415	0.0643668	0.688682	0.372611	0.331109	0.891622	-0.0289955	1	0.139891	1	0.658841	0.736955	1.80126	0.00581826	-0.146024	1	0.327732	1	1.83025	0.0105072	-0.285915	1	-0.179054	1	0.201043	1	-0.380098	1	-0.539159	0.656131	0.00982589	1	-0.548984	0.540527	0.963363	0.200332	-0.603821	0.76074
Potri.001G048750	poptri			-0.0642175	1	-0.803155	0.966993	0.738938	0.805765	-0.993423	0.697302	-1.93045	0.397276	-0.937024	0.949426	-2.0315	0.790067	-2.97578	0.469152	2.22117	0.867475	-4.63149	0.418234	-0.851752	0.924927	0.123839	1	-2.59999	0.887409	2.12403	0.796812	-2.09733	1	-1.01339	1	-3.78287	1	2.76948	1	-1.95768	0.803042	0.469795	1	-2.42747	0.607499	2.76634	0.559189	0.972457	1
Potri.001G048800	poptri	AT1G15520.1	ABCG40,ATABCG40,ATPDR12,PDR12	0.139965	0.910011	-0.108088	1	0.248053	0.662267	0.460417	0.332447	0.886993	0.0333259	0.426576	0.675998	0.50781	0.694115	0.334736	0.732704	0.499788	0.792999	0.707902	0.629783	1.77539	0.00326113	-0.0385224	1	0.200092	1	1.44065	0.0365697	-0.538311	1	-0.235242	1	0.0909977	1	-0.326239	1	-0.408316	0.748837	0.0829757	1	-0.491292	0.556741	0.832246	0.237511	-0.655427	0.673245
Potri.001G048900	poptri	AT1G15520.1	ABCG40,ATABCG40,ATPDR12,PDR12	-1.13397	0.0125193	-0.342097	0.846839	-0.791873	0.0786239	-0.722448	0.121471	0.465392	0.421531	1.18784	0.0360164	-0.842919	0.493779	-1.12468	0.171961	-0.303391	0.995026	0.604945	0.86604	0.680573	0.481829	0.00983252	1	1.44786	0.281016	1.80525	0.0364264	0.313224	1	-1.08359	1	-0.361454	1	-0.722137	1	-1.36535	0.142815	0.178074	1	-1.54342	0.0486817	-1.00796	0.257898	-0.956567	0.569776
Potri.001G049000	poptri	AT1G15520.1	ABCG40,ATABCG40,ATPDR12,PDR12	-0.30576	0.650676	-0.308781	0.859749	0.00302133	1	0.0147913	1	0.870968	0.0460079	0.856177	0.149674	-0.103881	1	0.288323	0.858957	-0.104276	1	0.65629	0.82069	1.2974	0.120084	0.690043	0.629153	0.760172	0.757094	1.00908	0.344121	0.794319	1	-0.675283	1	-0.319102	1	-0.356181	1	-0.283079	0.927719	-0.319497	1	0.0364175	1	-0.0341701	1	-0.28535	0.998009
Potri.001G049100	poptri	AT1G78955.1	CAMS1	-0.541187	0.420057	0.424359	0.790982	-0.965547	0.0500976	-0.278025	0.721049	-0.0101773	1	0.267848	0.9381	-0.0905004	1	-1.21479	0.150298	0.648574	0.784456	0.476583	0.970618	-1.62772	0.0760752	0.942243	0.428857	0.567084	0.896127	-0.412926	0.893591	0.29367	1	0.448804	1	-0.0274738	1	0.476278	1	-0.675489	0.625802	0.7116	0.799672	-1.38709	0.0853132	-1.6555	0.0663256	0.438186	0.903479
Potri.001G049200	poptri	AT1G78950.1		-0.629197	0.393973	0.232741	0.979937	-0.861938	0.139982	-0.131824	0.933111	-0.150192	0.944509	-0.0183681	1	-0.0178879	1	-1.00446	0.1936	1.21044	0.301738	0.335778	1	-2.55806	0.00112162	1.53887	0.073367	0.353666	0.996976	-1.55359	0.120606	0.328433	1	0.391948	1	-0.729357	1	1.12131	1	-0.594628	0.635498	0.498971	0.901874	-1.0936	0.151314	-2.50189	0.00136589	0.473737	0.867977
Potri.001G049300	poptri	AT3G24800.1	PRT1	-0.250369	0.200257	0.151677	0.774815	-0.402046	0.0121763	-0.389891	0.0157221	-0.291927	0.104101	0.0979635	0.919992	-0.280531	0.483393	-0.695078	0.00304419	-0.162206	0.874402	-0.098338	1	-0.804478	0.000975035	0.0106078	1	0.182193	0.897535	-0.1094	0.908881	0.172814	1	0.113887	1	0.0722945	1	0.0415925	1	-0.30066	0.384916	0.190619	0.873728	-0.491279	0.0491152	-0.592253	0.0190433	0.18124	0.833705
Potri.001G049400	poptri	AT2G32700.6	LUH	-0.116792	0.460126	0.0152407	1	-0.132033	0.306853	-0.257552	0.0226845	-0.236819	0.0474618	0.0207327	1	-0.175673	0.40213	-0.313533	0.021562	-0.277871	0.14881	0.0107536	1	-0.65037	6.83008e-07	-0.0954552	0.767941	0.186427	0.561224	-0.336837	0.0315111	0.182416	1	0.142059	1	0.0861316	1	0.0559272	1	0.0041983	1	-0.0160663	1	0.0202646	0.987069	-0.519065	8.18499e-05	-0.0200773	1
Potri.001G049500	poptri			-0.635815	0.903488	0.196598	1	-0.832413	0.768755	-0.904631	0.750021	-1.87982	0.418763	-0.975188	0.94319	-2.28549	0.813587	-1.03075	0.927293	0.333233	1	-2.41548	0.94735	-0.310605	1	-2.73267	0.740554	-0.129984	1	0.720145	0.99966	-3.06591	1	-1.70421	1	-0.633931	1	-1.07028	1	-0.449464	1	1.98479	0.969983	-2.43426	0.657064	0.400666	1	-0.951129	1
Potri.001G049600	poptri			0.147792	0.83253	-0.6563	0.288734	0.804093	0.01053	-0.720396	0.0195152	-1.49259	1.66809e-07	-0.772197	0.082359	-0.452963	0.607396	-0.296759	0.662356	-1.3844	0.0157685	-1.12	0.058912	-0.950008	0.0630441	-2.48108	4.30947e-07	-0.667035	0.556315	-0.653248	0.346767	-1.09668	0.486305	0.0355732	1	0.0294955	1	0.00607769	1	0.191777	0.91051	-0.901937	0.316915	1.09371	0.0281063	0.205564	0.851222	-1.33159	0.0967816
Potri.001G049700	poptri	AT4G13195.1	CLE44	-0.302015	0.751416	-0.0687281	1	-0.233287	0.779782	0.462715	0.472913	0.176939	0.902591	-0.285776	0.935992	0.900027	0.539594	-0.442429	0.751073	1.01195	0.573586	0.0567827	1	-0.481452	0.725342	1.05005	0.430856	-0.843245	0.775917	-0.0390226	1	0.0381077	1	0.299852	1	-0.4626	1	0.762452	1	-1.0426	0.398782	-0.350682	1	-0.691922	0.556319	-0.238383	0.930545	0.53067	0.903985
Potri.001G049800	poptri	AT3G24160.1	PMP	0.3365	0.0197867	-0.028061	1	0.364561	0.00674934	0.1088	0.563245	0.0719487	0.795053	-0.0368514	1	-0.149526	0.776849	0.441423	0.0425048	0.0463584	1	-0.16195	0.903363	0.419753	0.0624129	-0.0274084	1	-0.0124235	1	-0.0216691	1	-0.0737668	1	-0.0642938	1	-0.136373	1	0.0720792	1	0.526655	0.0257916	0.0595117	1	0.467143	0.0316831	0.51741	0.017111	-0.00183153	1
Potri.001G049900	poptri	AT4G13670.1	PTAC5	-0.460391	0.113736	0.404002	0.47612	-0.864392	0.000474607	0.405098	0.141465	0.119497	0.830941	-0.285601	0.649119	0.509747	0.430522	-0.0672984	0.986021	0.831886	0.150706	0.161785	1	-0.415302	0.425694	0.650875	0.251559	-0.347962	0.861229	-0.348004	0.672084	-0.181011	1	-0.0933494	1	0.11579	1	-0.209139	1	-0.670395	0.211315	0.437928	0.740694	-1.10832	0.00701471	-0.670436	0.15335	0.60488	0.472043
Potri.001G050000	poptri	AT3G24170.1	ATGR1,GR1	-0.0363843	0.949109	-0.156638	0.648592	0.120254	0.448045	0.0645694	0.774563	0.0746432	0.759334	0.0100737	1	0.00642741	1	0.24765	0.364776	-0.068651	1	0.105519	1	0.077155	0.886075	0.0403385	1	0.0990913	1	-0.170495	0.726949	0.10899	1	-0.110695	1	-0.110109	1	-0.000585607	1	0.130527	0.814649	-0.185188	0.868147	0.315715	0.224187	-0.139059	0.719227	-0.17529	0.834338
Potri.001G050100	poptri	AT2G02230.1	AtPP2-B1,PP2-B1	1.32308	0.0199653	-0.43874	0.834976	1.76182	0.000771661	0.374969	0.632886	0.820956	0.189859	0.445987	0.81464	0.652412	0.638904	1.10744	0.156198	-0.273496	1	0.00263829	1	2.82963	3.70425e-05	-0.534248	0.739991	-0.649774	0.826882	1.72218	0.0360919	-0.260752	1	0.0547175	1	0.0174446	1	0.037273	1	0.50975	0.726689	-0.908464	0.622559	1.41821	0.0604331	2.88171	2.4936e-05	-0.519442	0.859251
Potri.001G050200	poptri	AT2G33100.1	ATCSLD1,CSLD1	1.36686	0.544086	1.73389	0.665707	-0.367029	0.914783	-0.715745	0.761203	-1.52998	0.437298	-0.814238	0.942738	-2.7561	0.644094	-0.368677	0.999026	0.205615	1	-1.92429	0.963059	-3.21491	0.372138	-0.00400339	1	0.831809	1	-2.84623	0.583391	-0.209618	1	0.729488	1	-0.0386355	1	0.768124	1	3.11692	0.4977	2.92308	0.786138	0.193832	1	-0.561127	0.971546	1.88166	0.900229
Potri.001G050300	poptri	AT1G04730.1	CTF18	-0.234596	0.978465	1.03294	0.761131	-1.26754	0.294464	-1.32437	0.28127	-0.507252	0.824973	0.817116	0.844174	0.296454	1	-4.16381	0.0097925	1.56421	0.705065	0.85136	1	-3.69127	0.0282469	2.67075	0.211622	0.554906	1	0.472534	0.981967	1.10654	1	2.1703	1	-0.362203	1	2.53251	1	-2.28996	0.309811	0.905555	0.962185	-3.19552	0.0636096	-2.37233	0.217961	1.45718	0.755714
Potri.001G050400	poptri	AT1G04760.1	ATVAMP726,VAMP726	0.274134	0.204985	-0.160634	0.798706	0.434768	0.0149885	0.270707	0.174855	0.439984	0.0169921	0.169276	0.748356	0.295027	0.49855	0.39814	0.16238	0.13047	0.959707	0.118989	1	0.987438	8.41096e-05	0.176077	0.788383	-0.176039	0.93439	0.589299	0.0465336	0.0456068	1	-0.0666832	1	-0.119175	1	0.0524913	1	0.0364289	1	-0.283732	0.724855	0.320161	0.293509	0.801766	0.00142265	-0.0620866	1
Potri.001G050500	poptri			NA	NA	NA	NA	NA	NA	NA	NA	NA	NA	NA	NA	NA	NA	NA	NA	NA	NA	NA	NA	NA	NA	NA	NA	NA	NA	NA	NA	NA	NA	NA	NA	NA	NA	NA	NA	NA	NA	NA	NA	NA	NA	NA	NA	NA	NA
Potri.001G050600	poptri	AT1G04770.1		-0.523674	0.033221	-0.0743718	1	-0.449302	0.0548647	-0.0492319	0.947442	-0.623922	0.00594339	-0.574691	0.0662811	-0.0607558	1	0.156566	0.796222	-0.225255	0.873639	-0.10687	1	-0.562226	0.131533	-1.25283	0.00013783	-0.0461138	1	-0.718792	0.0792241	-1.02757	0.0343003	-0.42587	1	0.360826	1	-0.786696	1	-0.208549	0.788539	0.196327	0.958461	-0.404875	0.313982	-0.881227	0.0104374	-0.785132	0.133013
Potri.001G050700	poptri	AT3G24190.1		-0.443227	0.117408	0.305139	0.638108	-0.748365	0.00190576	-1.50735	2.25692e-12	-1.56349	2.1275e-13	-0.0561325	1	-1.66248	7.91036e-09	-2.20581	9.15847e-16	-0.775126	0.0434536	-1.51236	2.05303e-07	-1.57953	6.70133e-08	-1.60541	1.45051e-08	0.150124	1	0.62628	0.103839	-0.83028	0.107445	-0.271586	1	-0.0026996	1	-0.268887	1	-0.81491	0.0187349	0.884658	0.0389274	-1.69957	2.45966e-09	-0.338754	0.401742	-0.0957465	1
Potri.001G050800	poptri	AT5G26594.1	ARR24,RR24	0.224147	0.861893	0.185858	1	0.0382888	0.991338	0.321597	0.701906	0.35615	0.699285	0.0345528	1	0.414549	0.890908	0.215546	0.93361	0.315116	1	-0.931236	0.715801	1.45939	0.115493	0.203952	1	-1.34579	0.434438	1.24384	0.216286	-0.111164	1	-0.537739	1	-0.0697221	1	-0.468017	1	-0.736741	0.565251	-0.169155	1	-0.567587	0.619131	1.85289	0.030504	1.06547	0.578535
Potri.001G050900	poptri	AT3G04280.3	ARR22,RR22	-0.208445	0.996362	0.349625	1	-0.558071	0.869106	0.957376	0.708994	-0.659628	0.885463	-1.617	0.725003	0.81053	1	1.82025	0.757206	0.0685493	1	-1.7921	1	0	1	0.033979	1	-2.60263	0.917032	-2.13085	0.823521	-0.0345703	1	-1.08083	1	0.018309	1	-1.09914	1	-0.0711121	1	-0.723671	1	0.652559	0.966816	0	1	1.84439	0.953893
Potri.001G050950	poptri			0	1	0.35719	1	-0.413152	0.989326	-1.11021	0.932842	-0.980218	0.964879	0	1	0	1	0	1	-1.59954	1	0	1	0	1	-1.79972	1	0	1	0	1	0	1	0	1	0.980114	1	-1.09912	1	0	1	0	1	0	1	0	1	0	1
Potri.001G051000	poptri	AT5G26594.1	ARR24,RR24	0.816454	0.133524	-0.093409	1	0.909863	0.0629922	0.877796	0.112429	0.736535	0.242056	-0.14126	1	0.512335	0.861991	0.879538	0.384609	1.39226	0.527326	0.0211481	1	0.80943	0.46163	1.47867	0.358963	-0.491187	0.974325	-0.0701077	1	0.0864146	1	0.383997	1	-1.02275	1	1.40675	1	0.751199	0.566718	-0.14283	1	0.894029	0.359797	1.17228	0.23218	0.434772	0.950952
Potri.001G051100	poptri			0	1	0.357188	1	-0.413152	0.989326	-0.469027	0.981667	0	1	-0.190603	1	0	1	0	1	0.324012	1	0	1	0	1	0	1	0	1	0	1	-1.16195	1	0	1	0	1	0	1	0	1	1.04263	1	-1.49209	0.965058	0	1	0	1
Potri.001G051200	poptri	AT3G24200.1		0.15364	0.187889	-0.0227696	1	0.17641	0.0821692	0.134882	0.22371	0.018293	0.979003	-0.116589	0.60082	0.145579	0.366241	0.352822	0.000318828	-0.133676	0.551602	0.106466	0.749693	-0.120023	0.361501	0.0501643	0.907858	-0.0391135	1	-0.472845	1.14032e-06	0.18384	0.688616	0.149807	1	0.0832498	1	0.0665567	1	0.357049	0.00044573	-0.196005	0.292543	0.553054	1.6438e-09	-0.0766818	0.631519	0.0269485	1
Potri.001G051300	poptri	AT1G34010.1		0.658512	0.0205622	0.644504	0.171457	0.0140085	0.991338	0.315562	0.324472	0.477703	0.112452	0.162142	0.913967	0.467064	0.623101	0.245229	0.749599	0.236353	0.960253	0.441221	0.819308	0.206663	0.819934	0.76336	0.238894	-0.025843	1	-0.0385664	1	0.527007	1	0.812961	1	0.603108	1	0.209853	1	0.591126	0.378971	0.372397	0.878322	0.218729	0.805358	0.578403	0.32111	0.925247	0.243346
Potri.001G051400	poptri	AT1G04780.1		-0.384945	0.0179489	-0.229358	0.527451	-0.155587	0.400781	0.698594	5.68824e-07	0.949531	1.65687e-12	0.250937	0.356698	0.695302	0.00508019	0.543195	0.0219524	0.848001	0.0005385	1.29082	1.53141e-09	0.795727	0.00053517	0.734462	0.00225387	0.595522	0.0730907	0.252532	0.5123	-0.113539	1	-0.156477	1	-0.0889147	1	-0.067562	1	-0.308583	0.340323	0.0637844	1	-0.372368	0.143534	-0.651573	0.00458795	-0.645276	0.0436951
Potri.001G051500	poptri	AT5G13930.1	ATCHS,CHS,TT4	0.679289	0.369844	-1.26239	0.239252	1.94168	0.000493511	0.0270473	1	0.416236	0.65235	0.389188	0.887419	-0.527567	0.777542	1.65284	0.0322795	-0.632279	0.785915	0.936933	0.574844	1.96901	0.00982445	-1.74127	0.0485014	1.4645	0.287978	0.316171	0.92348	-1.10899	0.942094	-0.492982	1	-0.513406	1	0.0204236	1	1.68743	0.0567529	-0.618118	0.868466	2.30555	0.00193723	0.539098	0.648547	-3.1916	0.000398329
Potri.001G051600	poptri	AT5G13930.1	ATCHS,CHS,TT4	0.966855	0.161391	-1.18168	0.300373	2.14853	0.000171717	0.237869	0.84168	0.547332	0.51168	0.309463	0.952027	-0.175564	1	2.07251	0.00502146	-0.504877	0.873389	0.931322	0.572518	2.50344	0.000633266	-1.74553	0.0433716	1.10689	0.511406	0.430932	0.838681	-1.24065	0.806247	-0.500287	1	-0.418424	1	-0.0818627	1	1.74779	0.0433692	-0.747737	0.781431	2.49552	0.000605554	1.07183	0.225515	-3.09527	0.000503497
Potri.001G051700	poptri	AT3G23940.1		0.107766	0.953633	0.585197	0.527972	-0.477431	0.285735	0.393084	0.423717	0.618031	0.174033	0.224948	0.935921	0.588079	0.578162	-0.187864	0.894146	1.00825	0.273165	0.670581	0.642271	-0.560372	0.45174	1.75097	0.00374828	0.0825022	1	-0.372509	0.800943	0.742721	1	0.706105	1	0.0125897	1	0.693515	1	-0.0698378	1	0.432765	0.893592	-0.502603	0.521981	-0.524849	0.518497	1.09298	0.2793
Potri.001G051800	poptri	AT2G33150.1	KAT2,PED1,PKT3	0.654957	0.030442	0.0027034	1	0.652254	0.0206249	0.621958	0.0299767	0.742426	0.00871082	0.120468	0.986675	0.376281	0.720939	1.25306	0.00743399	0.241262	0.953752	0.754886	0.336383	1.10686	0.0224678	0.414004	0.656728	0.378606	0.885104	-0.146206	0.967622	0.172741	1	0.224631	1	0.157735	1	0.0668964	1	1.10141	0.042401	0.0227168	1	1.0787	0.0262231	0.5766	0.324607	-0.183147	1
Potri.001G051900	poptri	AT2G33150.1	KAT2,PED1,PKT3	1.10042	0.000366265	-0.00986635	1	1.11029	0.000273094	0.819296	0.00745581	0.88235	0.00419424	0.0630546	1	0.36302	0.751695	1.71277	0.000253655	0.447879	0.740335	0.773412	0.342315	1.56141	0.00115344	0.428928	0.654894	0.410392	0.866425	-0.151358	0.968554	-0.0189505	1	0.352711	1	0.075698	1	0.277013	1	1.70246	0.000846438	0.160557	1	1.5419	0.00127027	1.14071	0.0249212	-0.268786	0.936405
Potri.001G052000	poptri	AT1G04700.1		0.264629	0.996362	0.998378	1	-0.733748	0.975433	-1.11021	0.932842	-0.980218	0.964879	0.129994	1	0	1	-1.99251	0.928413	-0.637766	1	0	1	-1.27238	0.979878	-0.83794	1	0	1	0	1	-0.200175	1	0.842712	1	0.980056	1	-0.137344	1	0	1	1.04263	1	-1.49209	0.965058	0	1	0.972441	1
Potri.001G052100	poptri	AT1G04690.1	KAB1,KV-BETA1	-0.00560744	1	-0.232605	0.315055	0.226998	0.0594893	-0.0985312	0.529261	-0.0108014	0.995514	0.0877298	0.852712	-0.0694047	0.981043	0.00723365	1	-0.235313	0.622823	-0.0242403	1	0.0473023	0.960739	-0.0536936	1	0.0451644	1	0.0400686	1	0.18162	1	-0.0557007	1	-0.168425	1	0.112724	1	0.0209377	1	-0.334334	0.457365	0.355271	0.128409	0.0158419	1	-0.197878	0.759588
Potri.001G052200	poptri	AT4G13700.1	ATPAP23,PAP23	0.116436	0.996362	-0.0662857	1	0.182722	0.965499	-0.696578	0.640483	-0.37625	0.888442	0.320328	1	-0.800388	0.945729	-0.96127	0.749305	-0.320519	1	-0.0810032	1	-0.235611	0.998844	-0.881771	0.917459	0.719384	1	0.725658	0.932475	-0.561252	1	0.249177	1	0.0661152	1	0.183061	1	0.0882948	1	0.545984	1	-0.457689	0.947195	0.0945685	1	-0.734652	0.998081
Potri.001G052300	poptri	AT4G13710.1		-0.624134	0.68347	0.656617	0.865902	-1.28075	0.187571	-1.038	0.323686	-0.338391	0.886131	0.699608	0.836292	-0.843029	0.795659	-4.97379	3.36602e-05	1.79	0.43687	-0.622605	1	-0.954753	0.586746	1.74414	0.345552	0.220424	1	4.01904	0.00320502	-0.0458608	1	0.163745	1	-1.3994	1	1.56314	1	-3.96702	0.00347315	1.23363	0.791261	-5.20065	1.59097e-05	-0.168402	0.992515	0.967344	0.838746
Potri.001G052400	poptri	AT4G13720.1		0.116806	0.651612	0.0137707	1	0.103035	0.63513	0.389368	0.0118086	0.314459	0.0614541	-0.0749095	0.966328	0.49588	0.0748849	0.660247	0.00383073	-0.0127217	1	0.135203	0.987562	0.502646	0.0390825	0.304427	0.387619	-0.360677	0.463605	-0.1576	0.771049	0.317149	0.999661	-0.0627723	1	0.121434	1	-0.184207	1	0.101595	0.894846	-0.387167	0.401577	0.488762	0.0423427	0.304671	0.277019	0.290658	0.585116
Potri.001G052500	poptri	AT3G24240.1		0.319238	0.974013	0.98806	0.866249	-0.668822	0.745281	-1.05755	0.589485	0.30712	0.964879	1.36467	0.709334	-1.42232	0.859224	-1.16722	0.793522	-0.2708	1	-1.68862	0.955406	0.00884833	1	2.07672	0.671078	-0.266306	1	1.17607	0.891027	2.34752	1	-0.263324	1	-0.827547	1	0.564222	1	-0.00822728	1	0.323972	1	-0.332199	0.996814	1.43415	0.757917	2.9378	0.616061
Potri.001G052600	poptri	AT1G04670.1		NA	NA	NA	NA	NA	NA	NA	NA	NA	NA	NA	NA	NA	NA	NA	NA	NA	NA	NA	NA	NA	NA	NA	NA	NA	NA	NA	NA	NA	NA	NA	NA	NA	NA	NA	NA	NA	NA	NA	NA	NA	NA	NA	NA	NA	NA
Potri.001G052700	poptri			NA	NA	NA	NA	NA	NA	NA	NA	NA	NA	NA	NA	NA	NA	NA	NA	NA	NA	NA	NA	NA	NA	NA	NA	NA	NA	NA	NA	NA	NA	NA	NA	NA	NA	NA	NA	NA	NA	NA	NA	NA	NA	NA	NA	NA	NA
Potri.001G052800	poptri			4.80687	0.398423	-0.524253	1	5.33112	0.262706	-18.5322	1.46942e-06	3.46189	0.586146	21.9941	7.2683e-08	0	1	-5.1454	0.644623	0	1	2.27937	1	-4.42527	0.719254	1.65542	1	2.97983	1	0	1	2.29318	1	3.99548	1	0	1	3.97732	1	0	1	0	1	0	1	-2.70915	0.890647	-0.605792	1
Potri.001G052900	poptri			NA	NA	NA	NA	NA	NA	NA	NA	NA	NA	NA	NA	NA	NA	NA	NA	NA	NA	NA	NA	NA	NA	NA	NA	NA	NA	NA	NA	NA	NA	NA	NA	NA	NA	NA	NA	NA	NA	NA	NA	NA	NA	NA	NA	NA	NA
Potri.001G053000	poptri	AT1G04650.1		0.104204	0.996362	1.3755	0.679131	-1.27129	0.36729	-2.0211	0.120217	-0.782186	0.700631	1.23891	0.710957	-0.348977	1	-7.4352	0.00046844	0.959953	0.942137	0.386764	1	-2.84856	0.148847	2.04688	0.480193	0.735741	1	4.58663	0.104755	1.08693	1	2.41857	1	0.0525133	1	2.36605	1	-4.66766	0.0864108	1.36144	0.88807	-6.0291	0.00692309	-0.816763	0.831588	1.71263	0.725823
Potri.001G053100	poptri	AT3G24060.1		-0.0710449	0.989819	-0.351446	0.782858	0.280401	0.579428	0.835164	0.0332752	0.538811	0.253018	-0.296353	0.821015	1.24602	0.140927	1.19382	0.0903458	0.00871367	1	0.704773	0.715947	0.804723	0.323463	0.159054	1	-0.541243	0.847971	-0.389095	0.81232	0.15034	1	-0.0847975	1	0.265273	1	-0.350071	1	-0.136997	1	-0.97203	0.480293	0.835033	0.260465	0.0151517	1	-0.280446	0.979813
Potri.001G053200	poptri	AT3G24060.1		NA	NA	NA	NA	NA	NA	NA	NA	NA	NA	NA	NA	NA	NA	NA	NA	NA	NA	NA	NA	NA	NA	NA	NA	NA	NA	NA	NA	NA	NA	NA	NA	NA	NA	NA	NA	NA	NA	NA	NA	NA	NA	NA	NA	NA	NA
Potri.001G053300	poptri	AT3G24060.1		0.264633	0.996362	0	1	0.228042	0.991338	0	1	-0.339033	0.995514	0.450591	1	0	1	0	1	0	1	0	1	0.651177	1	0	1	0	1	1.68191	0.991952	0	1	0	1	0	1	0	1	0	1	0	1	0	1	1.36244	0.971546	0	1
Potri.001G053400	poptri	AT2G33170.1		0.0997687	0.778883	-0.0015161	1	0.101285	0.702266	0.0994469	0.733567	0.153589	0.56379	0.0541417	1	-0.0253127	1	0.181836	0.726547	0.144395	0.984787	0.0782104	1	0.248829	0.589473	0.136288	0.938597	0.103523	1	0.066993	0.993838	-0.00810686	1	-0.0285556	1	-0.0777244	1	0.0491688	1	0.178593	0.831934	0.0919831	1	0.0866098	0.936175	0.142063	0.840032	-0.0196469	1
Potri.001G053500	poptri	AT3G24050.1	GATA1	0.604385	0.0663632	-0.0746777	1	0.679063	0.0222935	0.316869	0.382962	0.619676	0.0503349	0.302808	0.71067	0.288168	0.765082	0.541524	0.234813	0.183328	0.976851	-0.0235198	1	1.6257	2.52654e-05	0.150936	0.958893	-0.311688	0.894032	1.08417	0.0149821	-0.0323914	1	-0.0706745	1	-0.0820862	1	0.0114117	1	0.182681	0.888616	-0.186927	1	0.369608	0.486145	1.57854	4.16622e-05	0.09237	1
Potri.001G053600	poptri	AT4G13590.1		-0.0734463	0.886547	0.320216	0.431549	-0.393662	0.0385324	-0.142421	0.587943	-0.271076	0.224396	-0.128656	0.88396	-0.101266	0.976008	-0.184091	0.683069	-0.137086	0.974907	-0.201634	0.946964	-0.717973	0.0193459	0.0708912	1	-0.100368	1	-0.533882	0.169128	0.207977	1	0.112768	1	0.232373	1	-0.119605	1	0.0299429	1	0.196553	0.931997	-0.16661	0.746431	-0.403571	0.264535	0.504898	0.36727
Potri.001G053700	poptri	AT2G33180.1		-0.0939296	0.928158	0.129533	0.975562	-0.223462	0.561437	-0.259206	0.498329	-0.322536	0.404711	-0.0633302	1	-0.0685623	1	-0.244073	0.799378	-0.479456	0.747133	-0.352971	0.950612	-0.354937	0.650437	-0.264857	0.890903	-0.284409	0.990172	-0.110864	0.993658	0.214599	1	-0.031556	1	0.235619	1	-0.267175	1	-0.207067	0.924061	-0.175275	1	-0.0317918	1	-0.0335216	1	0.323733	0.909994
Potri.001G053800	poptri	AT3G24040.1		-0.0895788	0.837629	0.0674249	1	-0.157004	0.517773	-0.0612764	0.899232	-0.0795923	0.86572	-0.0183158	1	-0.182343	0.841257	-0.258305	0.516583	0.304134	0.712157	-0.197881	0.96005	-0.459607	0.194754	0.425614	0.35403	-0.015538	1	-0.201302	0.789795	0.12148	1	0.0160537	1	-0.327903	1	0.343957	1	-0.0599087	1	0.158574	0.981398	-0.218483	0.621587	-0.245672	0.590927	0.295592	0.727305
Potri.001G053900	poptri	AT3G24030.1		0.211046	0.60767	-0.605686	0.2058	0.816732	0.00149584	0.846313	0.000734586	0.49357	0.0927793	-0.352743	0.497654	0.81564	0.0491204	1.55312	4.25945e-06	0.2232	0.91391	0.288724	0.877739	1.42687	5.94948e-05	-0.206728	0.863939	-0.526916	0.472356	-0.126249	0.940491	-0.429928	1	-0.482224	1	-0.254026	1	-0.228198	1	0.255256	0.692297	-0.846467	0.105667	1.10172	0.000991863	0.655923	0.0758171	-0.749478	0.20066
Potri.001G054000	poptri	AT3G24020.1		1.17005	0.507212	0.61874	0.960182	0.55131	0.775042	1.0595	0.493748	-0.694689	0.802811	-1.75419	0.457101	1.17488	0.893466	2.82297	0.267639	-0.951125	0.984367	-0.830332	1	0.581291	0.954597	-1.48111	0.796958	-2.00521	0.857281	-2.24168	0.528267	-0.529982	1	-0.11906	1	1.5875	1	-1.70656	1	1.52903	0.671341	-0.538505	1	2.06753	0.413919	1.29256	0.790075	0.936723	1
Potri.001G054100	poptri	AT4G13580.1		NA	NA	NA	NA	NA	NA	NA	NA	NA	NA	NA	NA	NA	NA	NA	NA	NA	NA	NA	NA	NA	NA	NA	NA	NA	NA	NA	NA	NA	NA	NA	NA	NA	NA	NA	NA	NA	NA	NA	NA	NA	NA	NA	NA	NA	NA
Potri.001G054200	poptri			NA	NA	NA	NA	NA	NA	NA	NA	NA	NA	NA	NA	NA	NA	NA	NA	NA	NA	NA	NA	NA	NA	NA	NA	NA	NA	NA	NA	NA	NA	NA	NA	NA	NA	NA	NA	NA	NA	NA	NA	NA	NA	NA	NA	NA	NA
Potri.001G054301	poptri			0	1	0.357188	1	-0.413152	0.989326	-0.469027	0.981667	0	1	-0.190603	1	0	1	0	1	0.324012	1	0	1	0	1	0	1	0	1	0	1	-1.16195	1	0	1	0	1	0	1	0	1	1.04263	1	-1.49209	0.965058	0	1	0	1
Potri.001G054400	poptri	AT3G23990.1	HSP60,HSP60-3B	0.497384	0.321833	0.418105	0.714975	0.0792795	0.956694	1.63426	3.87318e-06	0.681743	0.117349	-0.952519	0.0789864	1.99067	0.00123986	1.94211	0.000784904	0.72828	0.557992	0.46646	0.890399	0.428294	0.618691	1.027	0.198499	-1.52421	0.0877043	-1.51382	0.0273645	0.298724	1	0.527629	1	0.582974	1	-0.0553446	1	0.479066	0.675384	-0.67942	0.705068	1.15849	0.0695699	0.489463	0.578253	1.14352	0.27642
Potri.001G054500	poptri	AT1G04630.1	MEE4	0.332512	0.0880805	-0.14825	0.817286	0.480762	0.00473871	0.480432	0.00420824	0.199299	0.377728	-0.281133	0.364903	0.409143	0.259333	0.931856	0.000187424	0.0963625	1	-0.0330404	1	0.520523	0.0605925	0.132065	0.890059	-0.442183	0.400154	-0.411333	0.248691	0.0357027	1	-0.037901	1	-0.104616	1	0.0667147	1	0.484812	0.132714	-0.417396	0.447614	0.902208	0.000339537	0.515663	0.0673027	0.0604899	1
Potri.001G054600	poptri	AT5G60020.1	ATLAC17,LAC17	-0.138823	0.996362	0.297601	0.999865	-0.436425	0.727448	0.0151238	1	0.0551056	0.996999	0.0399818	1	-0.030659	1	-1.43103	0.336551	2.91355	0.129161	0.0416506	1	-1.69804	0.253453	3.04553	0.0635157	0.0723096	1	-0.267006	0.993838	0.131975	1	0.708861	1	-2.18677	1	2.89563	1	-0.691515	0.832651	0.757438	0.950203	-1.44895	0.341262	-1.03083	0.585684	0.817103	0.888682
Potri.001G054700	poptri	AT5G11860.3	SSP5	0.0221357	0.996362	0.0301563	1	-0.00802062	0.992391	-0.414449	0.0147329	-0.0978884	0.760003	0.316561	0.243532	-0.311569	0.567378	-0.51528	0.110402	-0.419755	0.468014	-0.232005	0.898127	-0.00909299	1	-0.05708	1	0.0795633	1	0.506187	0.201184	0.362675	1	0.0162888	1	0.00800149	1	0.0082873	1	-0.187423	0.786385	-0.100185	1	-0.0872375	0.926482	0.239201	0.589507	0.182927	0.908403
Potri.001G054800	poptri	AT1G74110.1	CYP78A10	-1.24106	0.0324736	-1.0393	0.339573	-0.201758	0.845445	0.217787	0.843133	0.0412625	0.995514	-0.176525	1	0.548808	0.830342	0.315328	0.876167	-0.0846554	1	1.16765	0.531814	-0.174266	0.973017	-0.97469	0.523337	0.618838	0.934898	-0.489595	0.856204	-0.890035	1	-0.641544	1	-0.0930204	1	-0.548523	1	-0.875023	0.563777	-0.726483	0.870626	-0.14854	0.981104	-1.98346	0.0363531	-2.23536	0.0983749
Potri.001G054900	poptri	AT1G27390.1	TOM20-2	-0.0638205	0.881358	0.0692778	0.979646	-0.133098	0.514469	0.181819	0.34276	0.168018	0.438181	-0.013801	1	0.443516	0.193963	0.0662738	0.928413	0.0240117	1	0.127437	1	0.384792	0.187815	-0.0163702	1	-0.316079	0.649377	0.318518	0.425953	-0.0403819	1	-0.0228974	1	0.26283	1	-0.285727	1	-0.40014	0.239667	-0.156675	0.950203	-0.243465	0.470351	0.234457	0.513422	0.119022	0.970579
Potri.001G055000	poptri	AT5G43250.1	NF-YC13	-0.440551	0.898967	0.910529	0.852839	-1.35108	0.322084	-0.89029	0.591461	-0.460329	0.88028	0.429961	1	0.911013	0.906646	-4.39579	0.0315675	1.15013	0.907674	0.474229	1	-2.59115	0.242144	2.00559	0.535663	-0.436784	1	1.80464	0.651162	0.855457	1	1.84271	1	0.174442	1	1.66827	1	-3.46409	0.177933	0.413563	1	-3.87765	0.0698562	-1.22266	0.705448	1.7058	0.766579
Potri.001G055100	poptri	AT1G27920.1	MAP65-8	-1.60648	0.101108	-0.431707	0.953754	-1.17477	0.219149	-0.535526	0.685792	0.0623863	0.996026	0.597912	0.878931	-1.31055	0.653363	-1.3303	0.488643	1.46454	0.700334	-0.387768	1	-0.548019	0.865837	1.73507	0.470099	0.922784	0.957405	0.782276	0.867653	0.270532	1	-1.54985	1	-2.25574	1	0.705889	1	-1.5696	0.50826	0.519352	1	-2.08895	0.219011	-1.7101	0.361768	-0.1329	1
Potri.001G055200	poptri	AT1G67370.1	ASY1,ATASY1	-0.239384	0.680722	-0.256573	0.861456	0.0171891	0.991338	-0.130968	0.862825	0.272661	0.608838	0.40363	0.59924	-0.48787	0.726337	-0.0411797	1	0.159501	1	0.109956	1	0.0764321	1	0.65289	0.560227	0.597825	0.782086	0.117612	0.999313	0.493389	1	-0.381257	1	-0.675018	1	0.293761	1	0.0654325	1	-0.0276471	1	0.0930796	0.985703	-0.414781	0.66937	-0.132083	1
Potri.001G055300	poptri	AT1G67360.1		1.08007	0.000944689	-0.302119	0.784478	1.38219	1.81169e-05	-0.0880613	0.928275	-1.01867	0.00123963	-0.930612	0.0265498	-0.59825	0.147289	1.4842	7.45831e-07	-0.966795	0.0083413	-1.14372	0.000584633	0.1021	0.901936	-1.64149	3.62236e-08	-0.545472	0.40992	-1.3821	1.56292e-05	-0.674691	0.442039	-0.151231	1	-0.0462009	1	-0.10503	1	1.93121	2.42285e-10	-0.414746	0.621315	2.34596	8.22449e-16	1.09459	0.000594651	-0.543965	0.378283
Potri.001G055400	poptri	AT1G67350.1		0.169791	0.211397	-0.00567108	1	0.175462	0.144266	-0.0493216	0.819315	0.049268	0.852314	0.0985895	0.783254	-0.213023	0.458583	0.166257	0.455095	-0.0935374	0.946981	-0.0633937	1	0.340704	0.0712557	-0.125698	0.766326	0.149629	0.857326	0.174446	0.567276	-0.0321604	1	-0.0994679	1	-0.024189	1	-0.075279	1	0.279813	0.218814	0.0952966	0.976001	0.184516	0.398603	0.304629	0.116371	-0.0864931	0.957959
Potri.001G055500	poptri	AT3G04280.1	ARR22,RR22	NA	NA	NA	NA	NA	NA	NA	NA	NA	NA	NA	NA	NA	NA	NA	NA	NA	NA	NA	NA	NA	NA	NA	NA	NA	NA	NA	NA	NA	NA	NA	NA	NA	NA	NA	NA	NA	NA	NA	NA	NA	NA	NA	NA	NA	NA
Potri.001G055600	poptri	AT5G26594.1	ARR24,RR24	NA	NA	NA	NA	NA	NA	NA	NA	NA	NA	NA	NA	NA	NA	NA	NA	NA	NA	NA	NA	NA	NA	NA	NA	NA	NA	NA	NA	NA	NA	NA	NA	NA	NA	NA	NA	NA	NA	NA	NA	NA	NA	NA	NA	NA	NA
Potri.001G055650	poptri	AT4G29790.1		NA	NA	NA	NA	NA	NA	NA	NA	NA	NA	NA	NA	NA	NA	NA	NA	NA	NA	NA	NA	NA	NA	NA	NA	NA	NA	NA	NA	NA	NA	NA	NA	NA	NA	NA	NA	NA	NA	NA	NA	NA	NA	NA	NA	NA	NA
Potri.001G055700	poptri	AT1G62940.1	ACOS5	-0.376551	0.996362	-0.283997	1	0	1	0	1	-0.33903	0.995514	0.450591	1	0	1	0	1	0	1	0.13151	1	0	1	0	1	0.831795	1	0	1	0	1	0	1	0	1	0	1	0	1	0	1	0	1	-0.561118	1	-0.951114	1
Potri.001G055800	poptri			0.154321	0.996362	0.907079	0.766766	-0.752758	0.52214	-0.000763138	1	-0.0999385	0.995514	-0.0991754	1	-0.0525167	1	-1.05341	0.63147	1.57774	0.760147	0.647093	1	-2.8157	0.21273	1.47967	0.686184	0.69961	1	-1.76229	0.642742	-0.0980678	1	1.41189	1	-0.0502305	1	1.46212	1	0.410994	0.992296	1.58002	0.791339	-1.16903	0.577025	-2.0509	0.435991	0.782346	0.944325
Potri.001G055900	poptri	AT5G43270.1	SPL2	-0.562207	0.0410833	0.0431746	1	-0.605382	0.0164726	-0.0876851	0.881839	-0.152938	0.740733	-0.0652529	1	-0.222211	0.887115	-0.229011	0.746043	0.199373	0.973645	0.0298944	1	-0.640961	0.194473	0.12774	0.99343	0.252106	0.970632	-0.41195	0.604807	-0.0716324	1	-0.344211	1	-0.130946	1	-0.213265	1	-0.351011	0.664834	0.290638	0.924429	-0.641649	0.186892	-1.01507	0.024173	-0.0330999	1
Potri.001G056000	poptri	AT1G67325.1		0.144152	0.467882	-0.132235	0.777881	0.276387	0.0549787	0.167462	0.311764	-0.0823457	0.754737	-0.249808	0.287935	0.081976	0.915316	0.663406	8.23077e-05	-0.227093	0.529217	-0.123717	0.938353	0.307247	0.117245	-0.388378	0.0687422	-0.205693	0.687645	-0.356159	0.0996493	-0.161285	1	-0.211166	1	0.0507465	1	-0.261913	1	0.370264	0.0749546	-0.258322	0.51857	0.628586	0.000206867	0.219797	0.317326	-0.213914	0.615158
Potri.001G056100	poptri	AT3G13060.2	ECT5	-0.209334	0.185475	0.152845	0.67325	-0.362179	0.00536274	0.062494	0.795009	0.0748682	0.768178	0.0123742	1	-0.0415108	1	0.0148549	1	0.216755	0.677106	0.162157	0.898459	-0.234425	0.373715	0.280398	0.378057	0.203668	0.794699	-0.24928	0.461223	0.0636431	1	-0.0997397	1	0.025251	1	-0.124991	1	-0.043374	1	0.283517	0.579174	-0.326891	0.16262	-0.496322	0.0239516	0.143492	0.876997
Potri.001G056200	poptri	AT1G27950.1	LTPG1	0.20192	0.854136	0.0751155	1	0.126804	0.909113	-0.462036	0.413251	-0.178264	0.879707	0.283772	0.913935	-0.60116	0.757375	-0.54648	0.648158	-0.244848	1	-0.394168	1	0.0406816	1	-0.189941	1	0.206992	1	0.587161	0.754582	0.0549064	1	0.0357642	1	-0.112868	1	0.148632	1	0.0904445	1	0.243444	1	-0.153	0.968227	0.470614	0.750301	0.0913583	1
Potri.001G056300	poptri	AT1G67330.1		-0.442901	0.132556	0.0152363	1	-0.458137	0.0825596	0.883493	0.000205864	0.938011	8.12448e-05	0.0545173	1	1.25149	0.000671753	0.213	0.699796	1.28995	0.00065921	1.4155	7.72718e-05	0.121851	0.887839	1.33986	0.000146773	0.164004	1	-0.0911491	0.991597	0.0499098	1	0.322401	1	0.0301329	1	0.292268	1	-0.716091	0.0911861	0.0685932	1	-0.784684	0.0312418	-0.971244	0.00663974	-0.0455008	1
Potri.001G056400	poptri	AT5G66950.1		1.09945	0.042819	0.140802	1	0.958647	0.0575151	0.269919	0.769124	0.422013	0.606593	0.152094	1	-0.493997	0.909337	1.4118	0.103956	-0.596945	0.867911	0.772928	0.852318	1.18565	0.223079	-0.816849	0.618314	1.26692	0.543444	-0.22615	0.95898	-0.219905	1	0.265385	1	0.812622	1	-0.547237	1	2.17119	0.0206532	0.709674	0.891784	1.46151	0.0654765	0.67811	0.493079	-0.777155	0.746706
Potri.001G056500	poptri	AT1G27385.1		0.140014	0.560095	0.130555	0.830164	0.00945915	0.991338	0.931032	6.51059e-11	0.768256	1.52778e-07	-0.162776	0.682328	1.0512	0.000169228	0.945636	0.00025739	0.784533	0.0155583	0.77517	0.0144907	0.600589	0.0371678	0.915851	0.000994043	-0.276026	0.742902	-0.345047	0.368599	0.131318	1	0.237323	1	0.171291	1	0.0660322	1	0.131763	0.851685	-0.0953724	1	0.227135	0.509363	0.0627414	0.955181	0.311971	0.611327
Potri.001G056600	poptri	AT5G43260.1		1.27222	0.000362028	0.00915334	1	1.26307	0.000339541	0.694317	0.0663426	0.322181	0.543274	-0.372135	0.7035	0.49652	0.647802	1.63117	0.00217435	0.152701	1	-0.0107664	1	1.4851	0.00674948	-0.390604	0.765179	-0.507286	0.819559	-0.146065	0.985497	-0.543305	1	0.316835	1	0.226399	1	0.0904358	1	1.45148	0.0157647	-0.11742	1	1.5689	0.00356537	1.81271	0.000705928	-0.153439	1
Potri.001G056700	poptri	AT3G61470.1	LHCA2	-0.354696	0.478578	0.316195	0.793148	-0.670891	0.0630228	-0.767313	0.0308296	-0.886761	0.0122832	-0.119448	1	-0.62697	0.549168	-1.44396	0.0163265	-0.261157	0.984136	-1.02385	0.267646	-1.03905	0.109596	-0.55737	0.617325	-0.396877	0.944176	0.404911	0.778042	-0.296213	1	-0.100686	1	0.0282738	1	-0.12896	1	-0.917679	0.249531	0.394087	0.930967	-1.31177	0.0347951	-0.115891	0.971546	0.49475	0.811007
Potri.001G056800	poptri	AT1G67340.1		0.00607271	1	-0.160269	0.773326	0.166342	0.414198	-0.256528	0.166018	-0.255416	0.195191	0.00111235	1	-0.0294845	1	-0.295922	0.307229	-0.466741	0.209127	-0.520745	0.111108	0.0720188	0.918292	-0.349685	0.332327	-0.49126	0.260704	0.36794	0.289181	0.117056	1	-0.0973276	1	-0.0598851	1	-0.0374425	1	-0.363765	0.27274	-0.497142	0.240752	0.133377	0.759502	0.495436	0.0620577	0.111174	0.975636
Potri.001G056900	poptri			1.7914	0.169565	0.400842	1	1.39055	0.239493	0.830831	0.616636	0.899462	0.618474	0.0686311	1	0.221905	1	1.63841	0.533449	0.119215	1	0.0355734	1	1.34074	0.660766	1.09417	0.894279	-0.186332	1	-0.297669	1	0.974953	1	0.731079	1	0.018286	1	0.712793	1	2.14758	0.48791	-0.0844042	1	2.23199	0.351715	2.03625	0.458332	1.07688	0.951753
Potri.001G057000	poptri			2.99026	0.0733776	1.3218	0.8322	1.66846	0.322577	0.731876	0.777222	-0.550604	0.901336	-1.28248	0.797048	0	1	2.25516	0.558324	-0.637776	1	0	1	-1.15922	0.868638	0.0984429	1	0	1	-3.41439	0.472476	0.736219	1	1.69134	1	0.980064	1	0.711273	1	4.64686	0.232486	1.04265	1	3.60421	0.306483	1.36246	0.85072	1.90885	0.913133
Potri.001G057100	poptri	AT1G27340.1		0.286267	0.284673	0.0888624	0.983653	0.197404	0.448886	0.259121	0.296208	0.0767394	0.897575	-0.182382	0.79744	0.0105588	1	0.740761	0.0431752	0.0333218	1	-0.0145833	1	0.391037	0.370724	-0.113766	0.982171	-0.0251421	1	-0.349723	0.58157	-0.147087	1	-0.104773	1	0.114467	1	-0.21924	1	0.625429	0.164309	0.13723	1	0.488199	0.233148	0.300848	0.557491	0.015285	1
Potri.001G057200	poptri	AT2G25560.1		0.500216	0.0968797	0.0999255	0.997748	0.400291	0.163095	-0.0942271	0.877118	0.252611	0.501854	0.346838	0.543247	-0.217183	0.90897	0.0892182	0.966395	-0.130518	1	-0.00493697	1	0.767377	0.124795	-0.0206748	1	0.212246	1	0.678159	0.291971	0.109843	1	0.127042	1	0.0751431	1	0.0518986	1	0.433443	0.578855	0.161808	1	0.271635	0.719904	0.899355	0.067533	0.0594052	1
Potri.001G057300	poptri	AT1G27330.1		0.460895	0.204003	-0.269555	0.795895	0.730451	0.0145823	1.20771	1.11853e-05	1.02473	0.000320136	-0.182978	0.92016	1.50249	6.74929e-05	1.47339	4.4489e-05	0.657591	0.279149	0.360461	0.785372	1.95439	5.54327e-08	0.655684	0.199349	-1.14203	0.0233794	0.481005	0.409565	-0.00190735	1	-0.0634041	1	-0.0496243	1	-0.0137798	1	-0.0925107	0.993547	-0.894526	0.128163	0.802015	0.0442094	1.53053	2.91461e-05	0.245599	0.897572
Potri.001G057350	poptri			1.50495	0.799705	0.0862135	1	1.41873	0.755531	1.1737	0.837245	-0.0175486	1	-1.19125	0.991028	0	1	3.13758	0.836248	0.324012	1	0.131388	1	0.651177	1	0	1	0.831795	1	-2.4864	0.963289	-1.16195	1	0	1	0	1	0	1	3.71886	0.873653	1.04263	1	2.67622	0.889763	0.40066	1	-0.951114	1
Potri.001G057400	poptri	AT1G27320.1	AHK3,HK3	0.113294	0.802991	0.00602244	1	0.107271	0.758152	0.235743	0.369596	0.211534	0.484384	-0.024209	1	-0.00482048	1	0.596653	0.065987	0.0449116	1	0.481666	0.361615	-0.140346	0.810488	0.222605	0.75989	0.486487	0.462035	-0.736999	0.041671	0.177693	1	0.105289	1	0.0879401	1	0.0173493	1	0.706763	0.050288	0.137672	1	0.569091	0.0883449	-0.516723	0.140864	-0.171121	0.934923
Potri.001G057500	poptri	AT1G27970.1	NTF2B	0.132244	0.453973	-0.20865	0.455144	0.340895	0.00610433	0.543319	1.99105e-06	0.164296	0.292751	-0.379022	0.0149395	0.490837	2.30198e-05	1.04733	1.64151e-24	0.0793666	0.878509	0.105742	0.81928	0.421563	0.000295679	-5.34145e-05	1	-0.385095	0.00827982	-0.625764	1.21155e-08	-0.07942	1	-0.174954	1	-0.0474659	1	-0.127488	1	0.381536	0.00181003	-0.458936	0.000853149	0.840473	1.16436e-15	0.140867	0.340568	-0.153261	0.563467
Potri.001G057600	poptri			NA	NA	NA	NA	NA	NA	NA	NA	NA	NA	NA	NA	NA	NA	NA	NA	NA	NA	NA	NA	NA	NA	NA	NA	NA	NA	NA	NA	NA	NA	NA	NA	NA	NA	NA	NA	NA	NA	NA	NA	NA	NA	NA	NA	NA	NA
Potri.001G057700	poptri	AT1G27300.1		NA	NA	NA	NA	NA	NA	NA	NA	NA	NA	NA	NA	NA	NA	NA	NA	NA	NA	NA	NA	NA	NA	NA	NA	NA	NA	NA	NA	NA	NA	NA	NA	NA	NA	NA	NA	NA	NA	NA	NA	NA	NA	NA	NA	NA	NA
Potri.001G057800	poptri	AT1G67310.1		-0.133104	0.748495	-0.224141	0.736336	0.0910363	0.816007	0.208278	0.455246	0.491115	0.0316442	0.282837	0.55139	0.145462	0.95935	0.402447	0.395852	0.0689423	1	0.705777	0.21214	0.433354	0.357549	0.324474	0.680652	0.560315	0.527038	0.0309071	1	0.255532	1	-0.127015	1	-0.0676483	1	-0.0593668	1	0.12997	0.950906	-0.144168	1	0.274138	0.637015	-0.399438	0.434709	-0.448951	0.638004
Potri.001G057900	poptri	AT5G08391.1		NA	NA	NA	NA	NA	NA	NA	NA	NA	NA	NA	NA	NA	NA	NA	NA	NA	NA	NA	NA	NA	NA	NA	NA	NA	NA	NA	NA	NA	NA	NA	NA	NA	NA	NA	NA	NA	NA	NA	NA	NA	NA	NA	NA	NA	NA
Potri.001G058000	poptri	AT3G48660.1		0.576799	0.261386	0.0890404	1	0.487759	0.300981	0.114694	0.925867	-0.143208	0.913423	-0.257902	0.906568	-0.398452	0.839647	1.18345	0.0916642	-0.506282	0.848156	-1.0015	0.434575	0.663036	0.45541	-0.0577008	1	-0.60305	0.839684	-0.520414	0.656574	0.448581	1	-0.595951	1	-0.195115	1	-0.400836	1	0.985951	0.217544	-0.302946	1	1.2889	0.0528667	1.06859	0.16595	0.748685	0.660666
Potri.001G058100	poptri	AT1G27290.1		1.64492	5.10427e-06	0.457183	0.651804	1.18774	0.00126948	1.55261	6.9211e-06	1.7529	2.54598e-07	0.200293	0.951302	1.73154	0.0194166	1.80617	0.00573917	1.06803	0.334215	1.89178	0.0109053	1.54574	0.0229425	1.80307	0.01191	0.160244	1	-0.260425	0.934737	0.735047	1	1.72627	0.680902	0.692823	1	1.03345	1	1.8009	0.0136207	0.0293114	1	1.77159	0.00763375	1.38023	0.0500348	0.604114	0.770078
Potri.001G058200	poptri	AT2G03710.3	AGL3,SEP4	0.187541	0.548975	0.0253038	1	0.162238	0.548832	0.696916	0.000456504	0.63207	0.0021725	-0.0648461	1	0.655966	0.0427663	1.21514	1.671e-06	0.109194	1	0.586294	0.115428	0.591191	0.0464055	0.681896	0.0272132	-0.0696719	1	-0.623945	0.0370678	0.572703	0.367644	-0.0419649	1	0.151442	1	-0.193407	1	0.517205	0.0913638	-0.39533	0.505266	0.912536	0.000273238	-0.037068	0.988893	0.247045	0.746588
Potri.001G058300	poptri			NA	NA	NA	NA	NA	NA	NA	NA	NA	NA	NA	NA	NA	NA	NA	NA	NA	NA	NA	NA	NA	NA	NA	NA	NA	NA	NA	NA	NA	NA	NA	NA	NA	NA	NA	NA	NA	NA	NA	NA	NA	NA	NA	NA	NA	NA
Potri.001G058400	poptri	AT1G24260.2	AGL9,SEP3	0.396088	0.941482	1.30634	0.730031	-0.910251	0.572292	0.630245	0.773771	-0.164255	0.995514	-0.7945	0.900265	-1.5254	0.837024	2.0609	0.499695	0.854966	1	-1.65538	0.957405	1.52784	0.699781	-0.237932	1	-0.129984	1	-0.533055	0.991952	-1.0929	1	-1.9059	1	0.0772656	1	-1.98317	1	1.68039	0.727662	2.45763	0.748265	-0.777238	0.864071	1.27732	0.800016	1.49472	0.90864
Potri.001G058500	poptri			0.902294	0.611634	-0.246658	1	1.14895	0.391886	1.84561	0.143189	1.22623	0.437438	-0.619383	0.935926	3.13751	0.216725	-0.323946	0.973619	1.42631	0.822186	-0.410954	1	2.05261	0.313393	0.81429	0.928278	-3.54846	0.284214	2.37656	0.319898	-0.612016	1	1.29851	1	0.417601	1	0.880913	1	-2.16294	0.364074	-1.2936	0.881486	-0.869339	0.779933	3.76208	0.0533804	1.64285	0.785913
Potri.001G058600	poptri	AT5G50570.2		0.608969	0.00294868	0.0550463	1	0.553923	0.00526005	-0.263694	0.261685	0.255283	0.31488	0.518976	0.0553985	-0.174867	0.888634	-0.662748	0.0518806	0.0757671	1	0.0637147	1	0.162188	0.77937	0.56514	0.217364	0.238582	0.923636	0.824936	0.0273033	0.489373	0.933071	0.733166	1	-0.206454	1	0.93962	0.865655	0.245285	0.711859	0.0441806	1	0.201104	0.712999	0.831639	0.0133468	0.294972	0.776772
Potri.001G058700	poptri	AT1G24265.1		0.106108	0.604598	0.080711	0.90793	0.0253972	0.960379	0.190012	0.188291	0.192597	0.208942	0.00258485	1	0.290518	0.382294	0.235705	0.371144	0.0470173	1	0.132717	0.977673	0.432048	0.062896	0.0119108	1	-0.157801	0.915032	0.196343	0.622301	-0.0351065	1	0.0219212	1	0.2051	1	-0.183179	1	-0.0328925	1	-0.0384008	1	0.00550828	1	0.321252	0.199939	0.0842939	0.999366
Potri.001G058800	poptri	AT5G13080.1	ATWRKY75,WRKY75	1.9446	0.0128164	0.407201	0.940006	1.5374	0.041782	1.12176	0.176544	1.70909	0.0282404	0.587331	0.832006	2.15777	0.163177	2.1967	0.0688729	-0.45569	1	1.94398	0.320145	3.6174	0.00141006	-0.132156	1	-0.213785	1	1.4207	0.413545	0.323533	1	1.25031	1	1.83431	1	-0.583994	1	1.28924	0.461887	-0.779154	0.924299	2.06839	0.0948398	2.92372	0.0116389	-0.241835	1
Potri.001G058900	poptri	AT5G60740.1		-0.4548	0.956406	-0.423962	1	-0.0308375	0.999623	-0.517189	0.909383	0.292052	0.983932	0.809241	0.967386	1.05258	0.997983	-1.22909	0.881342	-1.59957	0.986558	1.99617	0.993507	-2.21284	0.694169	0.640372	1	0.943587	1	-0.983757	0.986681	2.23994	1	1.78315	1	0.980054	1	0.803099	1	-0.498515	1	-1.6721	1	1.17358	0.907609	-2.42586	0.669175	-0.375743	1
Potri.001G058950	poptri			0.585282	0.299477	0.0717961	1	0.513486	0.313645	0.548238	0.331555	0.710873	0.201303	0.162635	1	-0.321359	0.953377	1.55162	0.0483804	0.0942703	1	0.637926	0.856883	1.0284	0.270795	0.447538	0.843597	0.959285	0.605657	-0.523225	0.694333	0.353268	1	-0.282844	1	0.0310087	1	-0.313853	1	1.59014	0.0533569	0.446638	0.960435	1.1435	0.122439	0.107626	0.978357	-0.159379	1
Potri.001G059000	poptri	AT1G27980.1	ATDPL1,DPL1	0.411502	0.11212	-0.219933	0.772269	0.631435	0.00492549	0.416088	0.0872687	0.198049	0.56586	-0.218039	0.73795	0.0469789	1	1.166	0.000124855	0.0128344	1	-0.224381	0.940022	0.703941	0.0390563	0.159985	0.901722	-0.27136	0.85536	-0.462062	0.276455	0.147151	1	-0.318754	1	-0.339016	1	0.0202617	1	0.80027	0.0184364	-0.373161	0.688834	1.17343	8.25471e-05	0.609567	0.074454	0.0453498	1
Potri.001G059100	poptri	AT5G14090.1		-0.788523	0.3468	-0.227194	1	-0.561329	0.487578	-1.71109	0.00622541	-0.961614	0.192147	0.749473	0.630463	-1.55742	0.324606	-3.09369	0.00670226	-0.661673	0.911957	-0.950939	0.821988	-1.34978	0.303248	-0.410597	0.958893	0.606482	0.983061	1.7439	0.295356	0.251076	1	-0.264598	1	-0.757732	1	0.493134	1	-1.80086	0.246116	0.138016	1	-1.93888	0.13262	-0.663442	0.72935	-0.21739	1
Potri.001G059200	poptri			0.612963	0.625394	0.190502	1	0.422461	0.717242	0.139559	0.966766	0.389404	0.82226	0.249845	1	0.898669	0.84815	0.113615	1	-0.638387	0.991583	0.134554	1	0.845133	0.705755	0.121492	1	-0.764115	0.99087	0.731518	0.853274	0.759879	1	0.680348	1	0.759166	1	-0.0788185	1	-0.104706	1	-0.77789	0.977524	0.673183	0.808486	1.39093	0.462423	0.746105	0.947029
Potri.001G059300	poptri			0.439104	0.599672	0.192191	1	0.246913	0.776957	-0.249302	0.801405	0.256538	0.823934	0.505839	0.739889	-0.603571	0.811998	-0.419149	0.804088	0.391385	0.997164	-0.722044	0.898459	0.585072	0.672457	0.891185	0.617282	-0.118473	1	1.00422	0.499147	0.4998	1	-0.0463294	1	-0.694331	1	0.648001	1	0.138093	1	0.300626	1	-0.162533	0.973301	1.26079	0.250115	0.918898	0.723192
Potri.001G059400	poptri	AT5G13090.1		NA	NA	NA	NA	NA	NA	NA	NA	NA	NA	NA	NA	NA	NA	NA	NA	NA	NA	NA	NA	NA	NA	NA	NA	NA	NA	NA	NA	NA	NA	NA	NA	NA	NA	NA	NA	NA	NA	NA	NA	NA	NA	NA	NA	NA	NA
Potri.001G059500	poptri	AT1G27990.1		-0.733046	0.0426145	-0.979558	0.0718801	0.246511	0.605165	0.54464	0.172026	1.32663	5.70259e-05	0.781995	0.08018	0.496625	0.609745	0.513251	0.523112	0.670139	0.63258	0.848165	0.297842	2.11165	0.000238092	1.02611	0.198342	0.35154	0.910653	1.5984	0.00283766	0.355968	1	-1.25911	1	-1.09481	1	-0.164303	1	-1.24249	0.0295441	-0.921298	0.33696	-0.321191	0.714086	0.00437344	1	-0.91687	0.280666
Potri.001G059600	poptri			0.264633	0.996362	0	1	0.228042	0.991338	-0.469027	0.981667	0	1	-0.190603	1	0	1	-0.0689568	1	0	1	0	1	0	1	0	1	0	1	-0.241643	1	0	1	0	1	0	1	0	1	0.512321	1	0	1	0.431465	1	0	1	0	1
Potri.001G059700	poptri	AT5G13100.1		0.434272	0.192723	0.025478	1	0.408794	0.17561	0.560818	0.0510598	0.534049	0.0785003	-0.0267682	1	0.764511	0.227403	0.428263	0.472066	0.455899	0.711702	0.115989	1	0.589054	0.283947	0.836674	0.171786	-0.648522	0.558394	0.16079	0.957937	0.380775	1	0.408789	1	-0.10179	1	0.510579	1	0.0725413	1	-0.410403	0.840221	0.482944	0.412992	0.881854	0.0822248	0.618894	0.550308
Potri.001G059800	poptri	AT5G50710.1		1.68956	0.0432519	-1.32681	0.546008	3.01637	0.000364147	1.60822	0.0859289	1.4471	0.156755	-0.161119	1	1.80435	0.484149	0.959965	0.5813	2.10563	0.632427	0.963415	0.978379	2.01972	0.148073	0.663124	0.982268	-0.840933	0.951389	1.05975	0.624964	-1.44251	1	1.55345	1	-1.41204	1	2.96548	1	0.709063	0.811615	-1.11075	0.865113	1.81981	0.228082	2.60975	0.0503936	-1.71233	0.685574
Potri.001G059900	poptri	AT5G13110.1	G6PD2	-0.245541	0.793285	-0.0203466	1	-0.225195	0.75875	-1.42891	0.000933342	-1.29188	0.00394258	0.137033	1	-2.50281	8.96554e-05	0.108533	0.984069	-1.51062	0.0694607	-2.07625	0.00229447	0.296608	0.805221	-1.67629	0.0178753	0.426562	0.94586	0.188075	0.976672	-0.165663	1	-1.99314	0.235629	-0.419301	1	-1.57384	1	0.618205	0.574838	0.572884	0.838201	0.0453209	1	0.379718	0.73994	-0.0193408	1
Potri.001G060000	poptri	AT3G27010.1	AT-TCP20,ATTCP20,PCF1,TCP20	1.28474	0.000698905	0.0609222	1	1.22381	0.00100353	-0.0963624	0.932842	0.196683	0.80168	0.293045	0.844641	-0.485246	0.738313	0.586066	0.463077	-0.282733	0.981139	-0.0901788	1	1.10842	0.103278	-0.389063	0.823158	0.395067	0.959652	0.522349	0.677134	-0.10633	1	0.485889	1	0.0833234	1	0.402566	1	1.5572	0.0292387	0.285837	1	1.27136	0.0560812	1.68448	0.00817722	-0.215561	1
Potri.001G060100	poptri	AT1G69040.2	ACR4	0.0714758	0.974013	-0.25609	0.829064	0.327566	0.369635	-1.72174	2.22872e-10	-1.46508	1.10098e-07	0.256662	0.814817	-1.65132	1.07518e-06	-1.86084	9.73409e-09	-1.70027	6.91272e-07	-2.21411	4.7016e-12	-0.474994	0.249364	-1.92706	2.42323e-09	-0.56279	0.460016	1.38585	0.000116989	-0.226794	1	-0.485541	1	-0.307054	1	-0.178487	1	-0.69506	0.112711	-0.356002	0.78199	-0.339058	0.470028	1.25358	0.000312186	-0.0200063	1
Potri.001G060200	poptri	AT5G13120.1	ATCYP20-2,CYP20-2	0.0232578	0.996362	0.518616	0.307047	-0.495358	0.0634337	0.445851	0.107164	0.253838	0.481857	-0.192012	0.856436	0.555289	0.419796	0.277822	0.674248	0.51817	0.580757	0.132163	1	-0.116581	0.932902	0.722893	0.228611	-0.423126	0.803201	-0.394403	0.6403	0.204723	1	0.193971	1	0.321844	1	-0.127873	1	-0.0834968	1	0.284724	0.937473	-0.368221	0.54734	-0.0547742	0.997442	0.912573	0.219093
Potri.001G060300	poptri			-0.292106	0.375494	-0.14956	0.914927	-0.142546	0.698788	0.24055	0.442105	0.216573	0.552921	-0.0239766	1	0.310993	0.682936	0.30002	0.534631	0.0935059	1	0.57855	0.340523	-0.490601	0.252015	0.457953	0.419855	0.267557	0.912826	-0.790621	0.0726986	0.364447	1	0.0384238	1	-0.0364273	1	0.0748511	1	0.027451	1	-0.253915	0.914301	0.281365	0.589219	-1.03073	0.00500795	-0.157025	0.982472
Potri.001G060400	poptri	AT5G50760.1		0.00762437	1	-0.142484	0.988644	0.150108	0.810994	-0.384987	0.373264	0.449523	0.311594	0.83451	0.096442	-0.69954	0.460014	0.0301146	1	-0.586375	0.692809	0.783071	0.505627	0.01234	1	0.449471	0.726855	1.48261	0.0907498	-0.0177747	1	1.03585	0.699566	0.00496174	1	-0.0474156	1	0.0523774	1	0.734616	0.391711	0.0657495	1	0.668867	0.35403	-0.765769	0.28266	-0.381016	0.893267
Potri.001G060500	poptri	AT5G13140.1		0.933785	0.535768	1.29194	0.619231	-0.358155	0.855784	-0.0560587	1	0.264831	0.950486	0.32089	1	0.460864	0.995556	-3.63246	0.0308411	1.15161	0.831601	-0.978424	0.976156	0.497974	0.891223	0.926021	0.828948	-1.43929	0.826188	4.13044	0.0279496	-0.225588	1	1.27345	1	0.503096	1	0.770353	1	-2.81988	0.1845	1.19384	0.879351	-4.01372	0.0162404	2.74985	0.113165	2.40754	0.440699
Potri.001G060600	poptri	AT5G14070.1	ROXY2	5.77476	0.15511	0.849564	1	4.9252	0.191555	-19.3529	3.58511e-10	3.65288	0.426834	23.0058	1.81096e-13	0	1	-6.03003	0.560876	0	1	2.27932	1	-5.3099	0.635203	3.24315	0.934877	2.97983	1	0	1	3.88091	1	4.88006	1	0	1	4.86195	1	0	1	0	1	0	1	-2.70915	0.890647	0.981939	1
Potri.001G060700	poptri	AT5G13150.1	ATEXO70C1,EXO70C1	1.50963	0.319012	0.970232	0.836365	0.539399	0.771706	-1.89094	0.128967	-1.81706	0.171407	0.0738819	1	-1.86008	0.567379	-4.30429	0.0347283	-0.987937	0.920334	-4.17728	0.174439	-0.487095	0.913717	-2.62396	0.322584	-2.3172	0.76565	3.81719	0.129029	-1.63602	1	0.827216	1	0.385046	1	0.44217	1	-1.61699	0.696332	1.25719	0.917932	-2.87418	0.216971	4.5174	0.048698	1.93836	0.801721
Potri.001G060750	poptri			NA	NA	NA	NA	NA	NA	NA	NA	NA	NA	NA	NA	NA	NA	NA	NA	NA	NA	NA	NA	NA	NA	NA	NA	NA	NA	NA	NA	NA	NA	NA	NA	NA	NA	NA	NA	NA	NA	NA	NA	NA	NA	NA	NA	NA	NA
Potri.001G060800	poptri	AT5G13160.1	PBS1	0.345288	0.137066	-0.0441126	1	0.389401	0.0577185	0.0279991	0.981667	0.185216	0.519827	0.157217	0.834506	0.139615	0.880706	0.290406	0.361096	-0.298617	0.618318	-0.0364324	1	0.880494	0.000660892	-0.309073	0.473962	-0.176047	0.941007	0.590088	0.0531207	-0.0104554	1	-0.0362029	1	0.188908	1	-0.225111	1	0.114588	0.896236	-0.249324	0.810003	0.363912	0.228216	0.880723	0.000553621	-0.0837323	1
Potri.001G060900	poptri	AT5G13170.1	SAG29	3.78604	3.44382e-09	0.624916	0.791805	3.16112	2.99354e-06	0.666436	0.443445	0.61556	0.538201	-0.0508763	1	-0.645651	0.809099	2.96318	0.00187908	0.646776	0.883263	-0.418987	1	3.39906	0.000366524	-0.413398	0.937157	0.226664	1	0.435876	0.906851	-1.06017	1	1.01348	1	0.225495	1	0.787981	1	4.62231	1.6788e-06	1.51792	0.477971	3.10439	0.00115766	4.83152	2.01881e-07	0.231084	1
Potri.001G061000	poptri	AT5G43280.1	ATDCI1,DCI1	0.878175	0.00177112	0.142191	0.951602	0.735984	0.00744921	0.411846	0.182663	0.295685	0.430836	-0.116161	0.991028	0.181299	0.921711	1.25631	0.00133869	-0.069325	1	0.00995386	1	1.20579	0.00259565	-0.212436	0.876515	-0.171345	1	-0.05052	1	-0.143111	1	0.0691477	1	0.286331	1	-0.217184	1	1.14416	0.00919079	0.0357072	1	1.10845	0.00583918	1.26499	0.00150864	0.0639417	1
Potri.001G061100	poptri	AT3G02040.1	SRG3	1.07368	0.0324989	-1.13899	0.176107	2.21267	2.37549e-06	1.05152	0.0285514	0.480553	0.461657	-0.570965	0.593083	0.341106	0.891682	2.48758	0.000107767	0.756553	0.645992	-0.377865	0.996512	2.26248	0.0006466	-0.202589	0.998937	-0.718972	0.740921	-0.225092	0.95898	-0.959142	0.994878	-0.667153	1	-1.30986	1	0.642705	1	1.47932	0.0559554	-0.894412	0.594341	2.37373	0.000231799	1.9732	0.00301026	-1.13458	0.387794
Potri.001G061200	poptri	AT5G13180.1	ANAC083,NAC083,VNI2	0.665986	0.0146922	0.166954	0.899053	0.499032	0.0614926	0.434574	0.11895	0.260427	0.465383	-0.174147	0.890731	0.454338	0.465151	0.948877	0.013743	-0.0442155	1	-0.223387	0.98661	0.998302	0.010096	0.0236452	1	-0.677725	0.363015	0.0494251	1	0.0678606	1	0.0794867	1	0.255679	1	-0.176193	1	0.574026	0.267415	-0.242874	0.942213	0.8169	0.041959	1.30118	0.000548053	0.502712	0.560873
Potri.001G061300	poptri			NA	NA	NA	NA	NA	NA	NA	NA	NA	NA	NA	NA	NA	NA	NA	NA	NA	NA	NA	NA	NA	NA	NA	NA	NA	NA	NA	NA	NA	NA	NA	NA	NA	NA	NA	NA	NA	NA	NA	NA	NA	NA	NA	NA	NA	NA
Potri.001G061400	poptri	AT5G50850.1	MAB1	0.466055	0.033056	-0.0195881	1	0.485643	0.0163238	0.321275	0.146556	0.513589	0.0124401	0.192314	0.750739	0.166109	0.877132	0.635491	0.0496824	0.20882	0.876785	0.158054	1	1.1223	0.000225146	0.259698	0.687116	-0.00805495	1	0.48681	0.257468	0.0508785	1	-0.0276006	1	-0.0644341	1	0.0368335	1	0.441781	0.304207	-0.021723	1	0.463504	0.190283	0.936647	0.00256219	0.0372104	1
Potri.001G061500	poptri	AT2G33490.1		-0.0478215	0.923187	0.093574	0.898234	-0.141396	0.419782	0.0579351	0.847509	0.0967437	0.697732	0.0388086	1	0.0860619	0.97902	-0.0747242	0.916481	0.172201	0.878496	0.153529	0.98092	-0.130292	0.774586	0.265676	0.557199	0.0674671	1	-0.0555679	0.991952	0.093475	1	0.100796	1	0.0244048	1	0.076391	1	-0.0599903	0.996862	0.110544	1	-0.170534	0.662676	-0.183025	0.648147	0.136552	0.940393
Potri.001G061600	poptri	AT5G21090.1		1.24486	0.0179489	0.487166	0.766363	0.757696	0.153516	0.681483	0.227686	0.13588	0.946543	-0.545603	0.661322	0.399737	0.915955	1.00374	0.313795	0.621856	0.855634	-0.669788	0.905147	0.11563	0.995163	0.84296	0.597555	-1.06953	0.651658	-0.888109	0.539254	0.221104	1	0.794798	1	-0.114553	1	0.909351	1	1.3988	0.202597	0.107566	1	1.29123	0.175274	1.58022	0.0990956	1.3982	0.403245
Potri.001G061700	poptri	AT1G71830.1	ATSERK1,SERK1	3.04633	0.00255119	-0.872424	0.865669	3.91875	0.000175339	1.92272	0.0988735	1.85578	0.134539	-0.0669439	1	1.93168	0.665471	1.99409	0.313036	1.57128	0.876595	0.974468	1	2.41332	0.207876	1.60486	0.776537	-0.957213	1	0.419235	0.985988	0.0335775	1	2.50325	1	-0.943527	1	3.44677	1	2.56565	0.252932	-1.30393	0.933207	3.86958	0.0506221	3.9421	0.0362091	-0.31314	1
Potri.001G061800	poptri	AT1G28050.1		-0.595471	0.12889	0.061568	1	-0.657039	0.0590322	2.5347	2.27163e-17	2.86809	2.27904e-22	0.333387	0.708178	3.03688	2.38091e-24	1.50888	7.0326e-08	3.45822	6.06052e-29	3.62975	8.47275e-36	1.22492	5.6494e-05	3.90352	3.20599e-38	0.592869	0.117255	-0.283962	0.529766	0.445299	0.650342	0.706522	1	-0.213996	1	0.920518	1	-0.821472	0.00195682	0.20735	0.860164	-1.02882	1.5041e-05	-1.6983	9.41777e-13	0.0597801	1
Potri.001G061900	poptri	AT5G13190.1		-0.891345	0.250766	-0.629859	0.738389	-0.261486	0.825223	0.0514113	0.992034	-0.152841	0.964879	-0.204252	1	0.432031	0.932141	1.15041	0.387264	-1.1573	0.589694	1.06992	0.680689	0.088556	1	-1.63434	0.245221	0.637888	0.922009	-1.06186	0.555725	-0.477045	1	-0.830539	1	0.834521	1	-1.66506	1	-0.112159	1	-0.754808	0.885813	0.642649	0.66727	-1.8119	0.108282	-1.86974	0.274727
Potri.001G062000	poptri	AT2G33510.1		0.0184931	0.996362	0.0629425	0.961921	-0.0444494	0.867504	-0.42009	0.000627851	-0.309447	0.0205276	0.110643	0.801524	-0.358257	0.153755	-0.441917	0.0264425	-0.460506	0.0698551	-0.557388	0.0106555	-0.0162839	1	-0.370739	0.135988	-0.199131	0.768445	0.425634	0.0692021	0.0897661	1	-0.135175	1	0.0403055	1	-0.17548	1	-0.218836	0.468386	-0.0619434	1	-0.156892	0.56906	0.405929	0.0517211	0.226954	0.637657
Potri.001G062100	poptri	AT2G33520.1		0.38336	0.207008	-0.395933	0.488535	0.779293	0.0015475	-0.118687	0.7958	0.0506186	0.971656	0.169306	0.889798	-0.269802	0.676439	0.750681	0.0173077	-0.702892	0.0967916	-0.173408	0.997843	0.997514	0.00121786	-0.550344	0.186587	0.0963937	1	0.246833	0.699639	0.152548	1	-0.405371	1	-0.149691	1	-0.25568	1	0.615111	0.104236	-0.582781	0.314607	1.19789	6.25108e-05	0.765551	0.0166275	-0.526627	0.372817
Potri.001G062200	poptri	AT5G43400.1		0.585227	0.996362	0	1	0.548639	0.989326	0	1	-0.0184387	1	0.771188	1	0	1	0	1	0	1	0	1	1.59458	0.969083	0	1	0	1	2.62531	0.960338	0	1	0	1	0	1	0	1	0	1	0	1	0	1	2.30584	0.923585	0	1
Potri.001G062300	poptri			-1.33353	0.687186	-1.05272	0.936816	-0.280812	0.984864	-0.190778	0.982653	-1.27963	0.70631	-1.08886	0.939959	-1.3629	0.982119	-0.0897875	1	0.53667	1	-0.919638	1	-1.27239	0.917877	-1.79974	0.938734	0.443267	1	-1.18261	0.983799	-2.33641	1	-1.53016	1	-1.39282	1	-0.137346	1	-0.257048	1	0.506756	1	-0.763804	0.971097	-1.88292	0.837201	-2.27292	0.943988
Potri.001G062400	poptri	AT3G08505.1		0.600951	0.996362	-0.284003	1	0.884954	0.962359	-0.453306	0.982802	-0.659627	0.99152	-0.206321	1	-1.66193	1	0.941213	1	0	1	-1.79191	1	0.651177	1	0	1	0	1	-0.290036	1	0	1	-1.08065	1	-0.943306	1	0	1	1.52249	1	0	1	1.44163	0.968227	1.36244	0.971546	0	1
Potri.001G062500	poptri	AT5G13220.1	JAS1,JAZ10,TIFY9	3.7009	1.17092e-05	0.888984	0.745946	2.81192	0.00102434	0.793289	0.490839	2.11251	0.0193747	1.31922	0.428862	0.879971	0.771151	2.34497	0.0668759	0.268823	1	0.290442	1	5.68004	1.07514e-06	0.0562122	1	-0.589529	1	3.33507	0.0133158	-0.21261	1	0.935833	1	1.16391	1	-0.22808	1	2.40083	0.107061	0.552765	1	1.84807	0.178053	6.32543	3.62779e-08	0.929684	0.844556
Potri.001G062600	poptri	AT5G13230.1		-0.12596	0.900873	0.548278	0.452264	-0.674238	0.0466052	1.09836	0.00121385	0.84303	0.0242893	-0.255332	0.819321	1.54375	0.0274422	0.859245	0.15118	0.934378	0.29152	1.24954	0.145867	-0.195969	0.899109	1.26923	0.04087	-0.294219	0.965421	-1.05521	0.117167	0.334848	1	0.616788	1	0.771729	1	-0.154941	1	-0.0677216	1	0.162352	1	-0.230074	0.794012	-0.828717	0.198046	0.791419	0.373614
Potri.001G062700	poptri	AT5G13250.1		0.228159	0.806433	0.38234	0.809069	-0.15418	0.85769	0.561934	0.281256	0.445518	0.479406	-0.116416	1	1.45685	0.162813	0.611021	0.540659	-0.341501	0.974558	0.629004	0.903651	0.764953	0.428439	0.0835871	1	-0.827844	0.687952	0.153933	0.991952	0.425088	1	0.545448	1	1.24026	1	-0.694816	1	-0.30038	0.897343	-0.558085	0.879899	0.257706	0.879581	0.681397	0.492347	0.694847	0.736168
Potri.001G062800	poptri	AT3G48800.1		0.457217	0.00836249	-0.0195764	1	0.476794	0.00373546	0.621562	7.61471e-05	0.290782	0.131077	-0.33078	0.189923	0.625406	0.0244403	1.04273	3.14545e-06	0.156311	0.899567	0.0911045	1	0.61083	0.0145946	0.174135	0.770263	-0.534301	0.169404	-0.431896	0.14253	0.0178235	1	0.126739	1	0.106059	1	0.0206798	1	0.544059	0.0397927	-0.363035	0.482885	0.907094	4.78169e-05	0.646464	0.00755922	0.18909	0.828018
Potri.001G062900	poptri	AT5G50915.1		0.585227	0.996362	0	1	0.548639	0.989326	0	1	-0.0184387	1	0.771188	1	0	1	0	1	0	1	0	1	1.45327	0.976457	0	1	0	1	2.48401	0.963792	0	1	0	1	0	1	0	1	0	1	0	1	0	1	2.16453	0.931444	0	1
Potri.001G063000	poptri	AT4G20970.1		-0.138058	0.965497	-0.908485	0.487685	0.770427	0.233575	-0.455321	0.554244	-0.754808	0.286411	-0.299486	0.952027	0.262189	0.988097	-1.28068	0.1834	-0.666678	0.872277	-1.74864	0.185439	-0.563203	0.664331	-0.235079	1	-2.01083	0.172279	0.717479	0.688312	0.431599	1	0.111189	1	-0.962446	1	1.07363	1	-1.43168	0.190741	-1.89131	0.209578	0.459631	0.793187	1.29663	0.240022	0.551118	0.919752
Potri.001G063100	poptri	AT4G20980.1		-0.279336	0.718853	-0.401854	0.786551	0.122517	0.912171	-0.385759	0.510839	-0.198401	0.84496	0.187358	0.982239	-0.00909761	1	-0.399634	0.774005	-0.810056	0.723629	-0.0711398	1	-0.0171133	1	-0.526348	0.805772	-0.0620422	1	0.382521	0.888164	0.283708	1	-0.155829	1	0.0335896	1	-0.189419	1	-0.546366	0.72748	-0.767369	0.810551	0.221003	0.935231	-0.101803	0.993772	-0.421619	0.93956
Potri.001G063200	poptri	AT4G37070.1	AtPLAIVA,PLA IVA,PLP1	-0.44156	0.996156	-0.401649	1	-0.0399113	1	1.00853	0.845151	0.267799	0.995514	-0.740733	1	0.996918	1	1.34184	0.955879	0.483002	1	1.65535	1	0.651182	1	-1.79973	0.998641	0.658428	1	-0.690656	1	-2.28273	1	0	1	0.979981	1	-1.09913	1	0.225772	1	0.466066	1	-0.240293	1	-1.12331	0.971546	-2.47509	0.99845
Potri.001G063300	poptri	AT1G74170.1	AtRLP13,RLP13	-0.866186	0.100617	-0.324648	0.879635	-0.541538	0.312052	0.309747	0.655259	0.763688	0.14914	0.453941	0.731009	0.526244	0.814998	0.484946	0.708506	-0.0687072	1	1.27471	0.367059	0.513261	0.690904	0.491232	0.835429	0.748465	0.827599	0.0283152	1	0.559939	1	-0.591221	1	0.145528	1	-0.736749	1	-0.632519	0.695459	-0.449423	0.973902	-0.183096	0.963205	-1.35267	0.149167	-0.637948	0.83486
Potri.001G063350	poptri	AT1G58190.2	AtRLP9,RLP9	-1.51995	0.122533	-0.193471	1	-1.32648	0.15058	-0.500358	0.710011	0.244268	0.938632	0.744626	0.778901	-1.07584	0.756627	0.83473	0.769293	-0.905489	0.895109	0.781624	0.997657	1.2381	0.604041	-1.10481	0.724515	1.85746	0.612593	0.403373	0.986681	-0.19932	1	-2.35199	1	0.385857	1	-2.73784	1	-0.441418	0.970797	0.556206	1	-0.997624	0.6589	-1.89551	0.282402	-1.50058	0.691467
Potri.001G063400	poptri			NA	NA	NA	NA	NA	NA	NA	NA	NA	NA	NA	NA	NA	NA	NA	NA	NA	NA	NA	NA	NA	NA	NA	NA	NA	NA	NA	NA	NA	NA	NA	NA	NA	NA	NA	NA	NA	NA	NA	NA	NA	NA	NA	NA	NA	NA
Potri.001G063500	poptri	AT1G54470.1	RPP27	2.49214	0.0612263	1.43184	0.703174	1.0603	0.423133	-0.700818	0.675635	-1.41038	0.35776	-0.709564	0.924936	-2.49827	0.540214	1.34789	0.622786	-1.63274	0.793002	-2.62825	0.66414	0.742836	0.869223	-2.74096	0.410376	0	1	-0.605055	0.952693	-1.10822	1	-0.0861697	1	1.08516	1	-1.17133	1	3.75999	0.143062	1.95069	0.854943	1.8093	0.457335	3.28492	0.19003	0.972458	0.998009
Potri.001G063600	poptri	AT2G34400.1		NA	NA	NA	NA	NA	NA	NA	NA	NA	NA	NA	NA	NA	NA	NA	NA	NA	NA	NA	NA	NA	NA	NA	NA	NA	NA	NA	NA	NA	NA	NA	NA	NA	NA	NA	NA	NA	NA	NA	NA	NA	NA	NA	NA	NA	NA
Potri.001G063700	poptri	AT1G74180.1	AtRLP14,RLP14	-0.124823	0.977403	-0.384531	0.884687	0.259707	0.781203	-0.0386573	0.99825	0.819648	0.214926	0.858305	0.404079	0.357967	0.967328	0.297195	0.912135	-0.661857	0.880023	1.26729	0.546319	1.30358	0.260552	-0.0612314	1	0.909328	0.817489	1.00639	0.555578	0.600625	1	-0.116019	1	0.379565	1	-0.495583	1	-0.17679	1	-0.640259	0.938312	0.463469	0.810833	-0.0797331	1	-0.948962	0.739356
Potri.001G063800	poptri	AT2G34400.1		-0.119705	0.888892	0.047197	1	-0.166902	0.724426	1.27103	5.22273e-05	0.90354	0.00981244	-0.367492	0.545727	1.69267	0.0109907	1.748	0.00267484	0.475268	0.763231	1.38974	0.0749894	1.02916	0.141782	0.4286	0.707629	-0.302922	0.947151	-0.718843	0.295315	-0.0466681	1	-0.0220728	1	0.901733	1	-0.923806	1	0.0332637	1	-0.315665	0.926423	0.348929	0.59919	-0.382657	0.61506	-0.0594113	1
Potri.001G063900	poptri	AT1G54470.2	RPP27	-0.717199	0.242876	-0.351329	0.878364	-0.36587	0.585518	0.749577	0.179185	1.10976	0.0355605	0.360185	0.859415	0.943468	0.56333	0.807569	0.508829	0.520759	0.928033	1.28175	0.460157	1.29677	0.228731	0.764014	0.685219	0.338285	1	0.489205	0.857161	0.243255	1	-0.675057	1	-0.0282721	1	-0.646785	1	-0.810956	0.608645	-0.450981	0.98974	-0.359975	0.856714	-0.660036	0.634313	-0.546011	0.909762
Potri.001G064000	poptri	AT2G34400.1		NA	NA	NA	NA	NA	NA	NA	NA	NA	NA	NA	NA	NA	NA	NA	NA	NA	NA	NA	NA	NA	NA	NA	NA	NA	NA	NA	NA	NA	NA	NA	NA	NA	NA	NA	NA	NA	NA	NA	NA	NA	NA	NA	NA	NA	NA
Potri.001G064100	poptri	AT1G74170.1	AtRLP13,RLP13	-0.732069	0.255857	-0.288291	0.934548	-0.443777	0.499216	0.538248	0.402218	0.804768	0.182422	0.26652	0.955345	0.900422	0.608937	0.47756	0.763907	0.276388	1	1.26549	0.49715	0.762089	0.553051	0.406133	0.9293	0.36507	1	0.284529	0.970805	0.129746	1	-0.407288	1	0.21513	1	-0.622418	1	-0.830149	0.617166	-0.408904	1	-0.421245	0.822562	-0.910691	0.470921	-0.644229	0.87586
Potri.001G064150	poptri	AT1G58190.2	AtRLP9,RLP9	0.134802	0.996362	0.0190115	1	0.11579	0.989326	0.320127	0.918657	1.0749	0.48648	0.754776	0.862476	1.49189	0.806671	-1.10085	0.735705	1.09427	0.954182	2.26544	0.739993	0.169947	1	1.3191	0.820922	0.773554	1	1.27079	0.802854	0.224838	1	1.79737	1	0.60829	1	1.18908	1	-0.795361	0.921932	0.210669	1	-1.00603	0.785429	-0.298122	0.980076	-0.338046	1
Potri.001G064200	poptri	AT4G30110.1	ATHMA2,HMA2	0.0829377	0.995359	-0.00801618	1	0.0909539	0.961986	-0.626027	0.249731	-0.31324	0.695372	0.312786	0.889651	-0.4655	0.886793	-0.895616	0.375079	-0.467213	0.951761	-0.0206425	1	-0.910639	0.404854	-0.0122872	1	0.444857	0.996987	-0.0150238	1	0.454926	1	0.515914	1	-0.0134673	1	0.529382	1	0.0857986	1	-0.0151806	1	0.100979	1	-0.374083	0.844184	-0.00511198	1
Potri.001G064301	poptri	AT2G34400.1		NA	NA	NA	NA	NA	NA	NA	NA	NA	NA	NA	NA	NA	NA	NA	NA	NA	NA	NA	NA	NA	NA	NA	NA	NA	NA	NA	NA	NA	NA	NA	NA	NA	NA	NA	NA	NA	NA	NA	NA	NA	NA	NA	NA	NA	NA
Potri.001G064400	poptri	AT2G24130.1		-1.57449	0.0351997	-0.428527	0.892874	-1.14596	0.125459	0.17767	0.932797	-0.119026	0.984458	-0.296696	0.98025	-0.809144	0.762914	0.77299	0.687079	0.437643	1	0.23929	1	-0.899014	0.700536	-0.21548	1	1.04843	0.799309	-1.672	0.435186	-0.653123	1	-1.8005	1	-0.6043	1	-1.1962	1	-0.218366	1	0.642486	0.961758	-0.860853	0.582806	-2.9388	0.0372239	-1.05907	0.73536
Potri.001G064500	poptri	AT1G74180.1	AtRLP14,RLP14	-0.858501	0.135705	-0.0688745	1	-0.789627	0.134789	0.222806	0.809655	0.302718	0.735139	0.0799128	1	0.429368	0.902208	0.126126	0.996925	0.152378	1	0.967132	0.677732	-0.0637447	1	-0.0327565	1	0.537764	0.962169	-0.189871	0.99218	-0.185135	1	-0.391192	1	0.381291	1	-0.772483	1	-0.694434	0.681125	0.104301	1	-0.798735	0.495342	-1.42207	0.157683	-0.618598	0.870525
Potri.001G064600	poptri	AT1G74170.1	AtRLP13,RLP13	-0.941477	0.119934	-0.233326	0.974646	-0.708151	0.226893	0.995637	0.0713251	1.14306	0.0400554	0.147428	1	1.12337	0.46179	1.17989	0.288316	0.697159	0.83991	1.67623	0.23602	0.901928	0.465919	0.823097	0.658316	0.552861	0.969549	-0.277966	0.974986	0.125937	1	-0.691242	1	0.211298	1	-0.90254	1	-0.63472	0.751821	-0.214915	1	-0.419806	0.824529	-1.46555	0.175997	-0.641838	0.877876
Potri.001G064700	poptri	AT4G30110.1	ATHMA2,HMA2	NA	NA	NA	NA	NA	NA	NA	NA	NA	NA	NA	NA	NA	NA	NA	NA	NA	NA	NA	NA	NA	NA	NA	NA	NA	NA	NA	NA	NA	NA	NA	NA	NA	NA	NA	NA	NA	NA	NA	NA	NA	NA	NA	NA	NA	NA
Potri.001G064800	poptri	AT1G74170.1	AtRLP13,RLP13	-0.844682	0.244064	-0.245407	0.983412	-0.599275	0.396123	0.403219	0.643773	0.466262	0.609417	0.0630436	1	0.588883	0.846101	1.17905	0.336333	-0.542016	0.940996	1.20384	0.607831	0.447376	0.827434	-0.202727	1	0.614956	0.960206	-0.731669	0.747448	0.339289	1	-0.808704	1	0.594967	1	-1.40367	1	-0.218541	1	-0.535931	0.977715	0.31739	0.909219	-1.56517	0.177017	-0.811599	0.814005
Potri.001G064900	poptri	AT1G58190.2	AtRLP9,RLP9	-0.97531	0.0798754	-0.403447	0.835917	-0.571863	0.320778	0.478146	0.448569	0.743757	0.202686	0.265612	0.949513	0.534965	0.833228	0.897949	0.415993	0.0143039	1	1.1829	0.503498	0.757868	0.526535	0.298328	0.974346	0.647938	0.913599	-0.140081	1	0.284024	1	-0.955184	1	0.0665513	1	-1.02174	1	-0.5922	0.755335	-0.454109	0.985358	-0.13809	0.984434	-1.38022	0.174178	-0.818023	0.760699
Potri.001G065000	poptri	AT2G19080.1		-0.111639	0.97991	-0.0967234	1	-0.0149153	0.998686	-0.38185	0.6158	-0.207424	0.879707	0.174426	1	0.245565	1	-0.489347	0.724613	-0.921682	0.729559	0.365862	1	-0.779658	0.562637	-0.250697	1	0.120297	1	-0.290311	0.968343	0.670985	1	0.545564	1	0.535112	1	0.0104516	1	-0.189348	1	-0.632135	0.926423	0.442787	0.801206	-0.599957	0.701309	-0.0814475	1
Potri.001G065100	poptri			0.264641	0.996362	-0.283998	1	0.548639	0.989326	-1.4308	0.901067	-0.980213	0.964879	0.450591	1	-1.66191	1	-1.99251	0.928413	0	1	-1.79189	1	-0.3106	1	0	1	0	1	1.68191	0.991952	0	1	-0.118853	1	-0.943286	1	0.824433	1	0	1	0	1	0	1	1.36244	0.971546	0	1
Potri.001G065200	poptri	AT2G34400.1		-1.23798	0.475162	0.145102	1	-1.38308	0.324421	1.36533	0.35963	0.720169	0.773275	-0.645165	0.929091	0.89658	0.938326	2.18178	0.438315	1.00144	0.985987	-0.104123	1	0	1	1.89387	0.666961	-1.0007	1	-2.49239	0.505059	0.892427	1	-1.83601	1	-0.736871	1	-1.09914	1	-0.55081	0.972022	-0.632008	1	0.0811985	1	-2.0425	0.539936	1.26112	0.897415
Potri.001G065300	poptri	AT5G49290.1	ATRLP56,RLP56	-0.228638	0.783491	-0.347318	0.824454	0.11868	0.904759	0.451417	0.369124	0.915009	0.0347089	0.463592	0.646261	0.524604	0.752362	0.713062	0.421279	0.188114	1	0.870005	0.582072	1.67001	0.0224678	0.171874	1	0.345402	1	0.956949	0.352923	-0.0162405	1	-0.596755	1	-0.0250724	1	-0.571683	1	-0.408297	0.813558	-0.361561	0.98546	-0.0467358	1	0.20325	0.925611	-0.723204	0.708963
Potri.001G065400	poptri	AT1G58190.2	AtRLP9,RLP9	-0.942155	0.325827	-0.41683	0.928603	-0.525325	0.608698	-0.182852	0.932842	0.450355	0.739121	0.633207	0.792425	-0.71091	0.847404	-0.862427	0.623157	1.53457	0.613022	0.734418	0.969658	-1.42454	0.381771	2.08271	0.266048	1.44533	0.654056	-0.562112	0.918669	0.54814	1	-0.285599	1	-1.77674	1	1.49114	1	-0.437117	0.94221	0.468739	1	-0.905856	0.61087	-2.44456	0.0774493	-0.428448	1
Potri.001G065500	poptri			NA	NA	NA	NA	NA	NA	NA	NA	NA	NA	NA	NA	NA	NA	NA	NA	NA	NA	NA	NA	NA	NA	NA	NA	NA	NA	NA	NA	NA	NA	NA	NA	NA	NA	NA	NA	NA	NA	NA	NA	NA	NA	NA	NA	NA	NA
Potri.001G065600	poptri	AT2G33540.1	ATCPL3,CPL3	0.169465	0.657027	0.329043	0.547346	-0.159577	0.60709	-0.0313266	0.981667	0.0360096	0.99144	0.0673362	1	-0.146254	0.966691	-0.0397905	1	0.102662	1	-0.317557	0.887454	0.172665	0.827641	0.244191	0.829237	-0.171302	1	0.212456	0.865964	0.141529	1	-0.0256053	1	0.0603633	1	-0.0859686	1	0.0808587	1	0.30928	0.887513	-0.228421	0.739696	0.464617	0.366841	0.622111	0.44021
Potri.001G065700	poptri			0.507551	0.996362	0.637348	1	-0.129796	0.998686	0.374655	0.991518	0	1	-1.03429	1	0	1	0.64144	1	1.02415	1	0	1	0	1	0	1	0	1	-0.95204	1	-1.86209	1	0	1	0	1	0	1	1.22272	1	1.74277	1	-0.520054	1	0	1	0	1
Potri.001G065800	poptri	AT5G13260.1		-0.360273	0.403438	0.397998	0.629817	-0.75827	0.0164607	-0.228727	0.617071	0.178663	0.769433	0.407389	0.554057	-0.0919277	1	-0.970093	0.0662237	0.455768	0.746289	0.395352	0.884334	-0.503552	0.430805	0.742735	0.298455	0.487279	0.793626	0.466541	0.621144	0.286967	1	0.200184	1	0.0725249	1	0.127659	1	-0.677982	0.340328	0.62022	0.645355	-1.2982	0.0103825	-0.69872	0.24371	0.419908	0.801979
Potri.001G065900	poptri	AT1G28110.1	SCPL45	-0.0718355	0.996362	0.643468	0.67497	-0.715304	0.253851	-0.245266	0.817541	-0.217829	0.881332	0.0274368	1	0.0541349	1	-1.28059	0.195918	0.733921	0.791986	-0.760504	0.84414	-1.02236	0.342244	1.25914	0.328864	-0.814639	0.824347	0.258239	0.977765	0.52522	1	0.433439	1	-0.341302	1	0.774741	1	-0.901291	0.533378	0.338484	1	-1.23977	0.223394	0.171588	0.971546	1.67834	0.279014
Potri.001G066000	poptri	AT1G28100.2		-0.372068	0.593433	0.221855	0.953237	-0.593923	0.227533	0.0228037	1	0.259063	0.756164	0.236259	0.947433	0.0824726	1	-0.409299	0.696482	0.594874	0.782677	0.361823	1	-1.07173	0.187456	1.35332	0.120353	0.279351	1	-0.662427	0.61409	0.758444	1	0.187305	1	-0.361971	1	0.549276	1	-0.304467	0.891216	0.150431	1	-0.454897	0.661959	-1.24624	0.112148	0.629524	0.746219
Potri.001G066100	poptri	AT5G13270.1	RARE1	-0.200278	0.523655	0.442348	0.262233	-0.642626	0.00167627	0.760257	0.000161655	0.738515	0.000329044	-0.0217414	1	0.986822	0.00505084	0.218097	0.637172	1.10784	0.00128113	0.726532	0.0910918	0.215853	0.664319	1.2656	4.0712e-05	-0.260289	0.842531	-0.00224386	1	0.157759	1	0.25256	1	0.195207	1	0.0573534	1	-0.516164	0.168812	0.316229	0.731809	-0.832393	0.00418006	-0.258119	0.564833	0.734277	0.0874448
Potri.001G066200	poptri	AT5G62000.1	ARF1-BP,ARF2,HSS,ORE14	-0.176799	0.654817	-0.214845	0.791641	0.0380461	0.975433	-0.598582	0.0106643	-0.267544	0.389404	0.331038	0.490546	-0.730615	0.183677	-0.668514	0.142953	-0.39921	0.723629	-0.0976998	1	-0.55463	0.256246	-0.161451	0.953389	0.632915	0.493539	0.113884	0.985129	0.237759	1	-0.04459	1	-0.300656	1	0.256066	1	0.017511	1	0.0307492	1	-0.0132382	1	-0.501521	0.340583	-0.364407	0.789165
Potri.001G066300	poptri			0.789737	0.613533	0.782134	0.843063	0.00760261	1	2.2572	0.0533662	2.48971	0.0341129	0.232508	1	1.73706	0.70933	2.25964	0.332254	2.58714	0.525433	2.36972	0.632518	1.57946	0.587161	3.33546	0.20464	0.632656	1	-0.680187	0.919284	0.748314	1	0.842716	1	0	1	0.824448	1	1.36529	0.665775	0.868346	0.99244	0.496949	0.905574	0.0524515	1	0.984004	0.901118
Potri.001G066400	poptri	AT3G26740.1	CCL	0.172787	0.917145	0.0768123	1	0.0959743	0.962546	2.27105	6.67136e-07	2.57413	1.04106e-08	0.303076	0.925611	2.84024	0.000145941	2.22297	0.00251499	1.61179	0.115884	2.97944	6.25302e-05	1.10197	0.196032	3.26753	4.18621e-06	0.139202	1	-1.12101	0.292227	1.65574	0.345789	0.883619	1	0.305463	1	0.578156	1	0.266352	0.94322	-0.922983	0.650473	1.18934	0.157162	-0.993855	0.276579	0.593555	0.828327
Potri.001G066500	poptri	AT5G36930.2		0.216514	0.532149	0.135109	0.924975	0.0814049	0.862289	-0.0901461	0.855967	-0.0168453	0.996113	0.0733008	1	0.174448	0.932216	-0.0879356	0.953493	-0.385765	0.724881	-0.0745858	1	-0.0660581	0.979938	0.0782801	1	-0.249033	0.961545	0.0218775	1	0.464045	1	0.308349	1	0.268608	1	0.0397415	1	0.0459659	1	-0.291605	0.906828	0.337571	0.546505	0.316877	0.601675	0.421473	0.701641
Potri.001G066600	poptri	AT5G48770.1		0.476109	0.227983	0.414229	0.619855	0.0618797	0.96234	0.0911335	0.919719	-0.132436	0.870896	-0.22357	0.87672	0.191177	0.972378	0.465123	0.507492	-0.441534	0.799419	-0.55955	0.742501	0.164745	0.911261	-0.0492683	1	-0.750727	0.567952	-0.300379	0.842506	0.392266	1	0.14587	1	0.448808	1	-0.302938	1	0.419816	0.679031	-0.183903	1	0.603719	0.357791	0.870165	0.165338	0.95909	0.330623
Potri.001G066700	poptri	AT5G13290.2	CRN,SOL2	-0.368969	0.59223	0.319607	0.868274	-0.688575	0.142058	-0.562368	0.265235	-0.389018	0.543131	0.17335	0.997322	-0.452104	0.825763	-1.07809	0.187811	-0.06223	1	-0.853514	0.632518	-0.901307	0.307696	0.57519	0.713893	-0.40141	0.98518	0.176786	0.991952	0.63742	1	-0.144712	1	-0.323771	1	0.17906	1	-0.770701	0.514153	0.0661031	1	-0.836804	0.354812	-0.192504	0.942911	1.10493	0.452803
Potri.001G066800	poptri	AT5G13300.1	AGD3,SFC,VAN3	-0.352458	0.0318903	0.081768	0.941379	-0.434226	0.00374846	-0.315688	0.0439348	-0.164434	0.419767	0.151255	0.725138	-0.319859	0.198972	-0.588236	0.00118895	-0.00739202	1	0.123478	0.952594	-0.732371	6.31386e-05	0.105762	0.852277	0.443337	0.124435	-0.144134	0.721925	0.113154	1	0.0114208	1	-0.0161923	1	0.0276132	1	-0.256957	0.325012	0.296275	0.453353	-0.553231	0.0026302	-0.844428	2.42245e-06	-0.0339083	1
Potri.001G066900	poptri	AT2G33550.1		-0.12072	0.740547	-0.110792	0.929183	-0.00992777	0.991338	-0.813562	4.70318e-06	-0.346781	0.108247	0.466781	0.086593	-0.824442	0.0273787	-0.788251	0.0188516	-0.820893	0.0492485	-0.438246	0.513069	0.00945192	1	-0.628235	0.135985	0.386195	0.687645	0.797703	0.0383691	0.192658	1	-0.290776	1	-0.0518065	1	-0.238969	1	-0.254585	0.696332	-0.0482575	1	-0.206327	0.703943	0.156923	0.816481	-0.241795	0.856721
Potri.001G067000	poptri	AT1G17100.1		-0.822708	0.568246	-1.60015	0.503433	0.777439	0.59999	-0.585488	0.708641	-0.59416	0.751706	-0.00867183	1	0.107232	1	-1.36846	0.596283	-0.850865	0.985504	-0.225614	1	0.0205782	1	-2.31731	0.538959	-0.332847	1	1.38904	0.721274	-1.46644	1	-0.435791	1	-0.689244	1	0.253453	1	-1.91148	0.484921	-1.64734	0.819419	-0.264143	0.994553	-0.189599	1	-2.78094	0.53274
Potri.001G067050	poptri			0	1	0.357188	1	-0.413152	0.989326	0	1	-0.339033	0.995514	0.450591	1	0	1	0	1	0	1	0	1	0	1	0.123837	1	0	1	0	1	0.761603	1	0	1	0	1	0	1	0	1	0	1	0	1	0	1	0.972441	1
Potri.001G067100	poptri	AT1G17100.1		0.520685	0.770505	0.924264	0.730031	-0.403579	0.775814	-1.05292	0.324524	-0.203422	0.964879	0.849498	0.744629	-1.6443	0.599235	-1.7137	0.396033	-0.245895	1	-0.897675	0.989759	0.69582	0.798531	-0.671632	0.917682	0.746629	1	2.40952	0.274289	-0.425737	1	-0.130834	1	0.348899	1	-0.479734	1	-0.200232	1	1.74731	0.741399	-1.94754	0.30939	1.46266	0.469928	0.574942	1
Potri.001G067200	poptri			NA	NA	NA	NA	NA	NA	NA	NA	NA	NA	NA	NA	NA	NA	NA	NA	NA	NA	NA	NA	NA	NA	NA	NA	NA	NA	NA	NA	NA	NA	NA	NA	NA	NA	NA	NA	NA	NA	NA	NA	NA	NA	NA	NA	NA	NA
Potri.001G067300	poptri	AT5G61960.2	AML1,ML1	0.758142	0.00204418	0.306374	0.629941	0.451768	0.0723775	0.0448437	0.966429	0.175379	0.65858	0.130536	0.949555	-0.154843	0.942499	0.337658	0.4872	0.00608179	1	-0.277206	0.918062	0.881869	0.0224678	-0.096707	1	-0.122363	1	0.544211	0.310353	-0.102789	1	0.188374	1	0.198678	1	-0.0103043	1	0.680875	0.150162	0.359603	0.806926	0.321272	0.533372	1.34745	0.000233664	0.379177	0.722535
Potri.001G067400	poptri	AT1G28120.1		-0.159844	0.161192	-0.118034	0.646502	-0.0418097	0.805253	0.249073	0.00938645	0.299519	0.00149054	0.0504463	0.952027	0.266133	0.250782	0.352705	0.0415165	0.120834	0.8533	0.344197	0.12782	0.23952	0.217704	0.310232	0.153349	0.0780643	1	-0.113186	0.775777	0.189398	1	-0.156004	1	-0.058523	1	-0.0974811	1	-0.0694317	0.909117	-0.203822	0.654225	0.134391	0.565036	-0.260682	0.174302	-0.0924884	0.931383
Potri.001G067500	poptri			-0.300447	0.97348	-0.477873	1	0.177426	0.989326	-0.21767	0.969237	-0.617182	0.842814	-0.399513	1	1.63997	0.789918	-1.52911	0.670083	-0.73396	1	0.193616	1	-0.848208	0.878168	-0.750816	0.992031	-1.44635	0.955963	0.680897	0.985208	-0.0168559	1	1.29389	1	0.86074	1	0.433146	1	-1.87519	0.666001	-1.51319	0.929657	-0.362	0.988378	0.252062	1	-0.0836914	1
Potri.001G067600	poptri	AT5G13330.1	Rap2.6L	0.965485	0.0231357	0.0890842	1	0.876401	0.0290066	1.31123	0.0005568	0.858123	0.0450102	-0.453104	0.637148	1.01565	0.2841	2.25932	0.00038067	0.608961	0.74657	0.694425	0.723489	1.34847	0.054464	0.622535	0.620606	-0.32123	1	-0.910853	0.333596	0.0135739	1	0.271477	1	0.228351	1	0.0431261	1	1.51515	0.0439865	-0.178343	1	1.69349	0.0101951	0.925522	0.234159	0.156461	1
Potri.001G067700	poptri	AT1G57820.1	ORTH2,VIM1	0.36677	0.81642	0.482424	0.894252	-0.115654	0.975433	-0.595132	0.557281	0.389131	0.784494	0.984264	0.500506	0.137462	1	-2.22025	0.0726483	0.998447	0.82529	0.805978	0.957183	-1.07821	0.465952	2.10601	0.218927	0.668516	0.976072	1.14204	0.609065	1.10756	1	1.65046	1	-0.41165	1	2.06211	1	-0.707251	0.816002	0.449335	1	-1.15659	0.462417	-0.233725	0.971546	0.888378	0.81826
Potri.001G067800	poptri	AT1G29880.1		-0.554535	0.0428261	0.255088	0.740783	-0.809622	0.000980558	-0.226074	0.489602	-0.30749	0.334399	-0.0814154	1	-0.0709194	1	-0.617758	0.164111	0.0744282	1	-0.0291669	1	-0.974629	0.0180782	0.0950935	1	0.0417525	1	-0.356871	0.645867	0.0206653	1	-0.0786799	1	0.159788	1	-0.238468	1	-0.625518	0.24383	0.305135	0.891107	-0.930654	0.025163	-1.02414	0.0133383	0.284048	0.871394
Potri.001G067900	poptri	AT5G13430.1		0.422205	0.0243446	-0.0391012	1	0.461306	0.00790399	0.272428	0.156469	0.126816	0.657934	-0.145612	0.815711	0.134097	0.869973	0.825216	0.000532162	-0.105891	0.988149	-0.111499	1	0.626124	0.0126019	-0.0838708	0.973878	-0.245596	0.781665	-0.199091	0.695564	0.0220197	1	-0.0718739	1	0.0267877	1	-0.0986616	1	0.619245	0.0265704	-0.2132	0.84792	0.832445	0.000521562	0.66575	0.00793871	0.0544163	1
Potri.001G068000	poptri	AT1G01630.1		-0.0275543	0.988215	0.0343875	1	-0.0619418	0.80029	-0.222414	0.149854	-0.201997	0.232844	0.0204167	1	-0.125127	0.903179	-0.248519	0.442779	-0.29706	0.597778	-0.222148	0.838323	-0.243453	0.464327	-0.142645	0.859954	-0.0970209	1	0.00506607	1	0.154415	1	0.021546	1	0.0649339	1	-0.0433879	1	-0.101846	0.922112	-0.106999	1	0.00515251	1	0.000240654	1	0.144437	0.930982
Potri.001G068100	poptri	AT1G27440.1	ATGUT1,GUT2,IRX10	-1.45513	0.118147	-0.485355	0.917087	-0.969774	0.295892	-0.512351	0.678453	-0.0170109	1	0.49534	0.919992	-1.4674	0.54491	-0.818081	0.704368	1.0941	0.811238	-0.521617	1	-0.621138	0.814462	1.50756	0.523337	0.945784	0.938674	0.196943	1	0.413456	1	-1.60656	1	-2.12599	1	0.519428	1	-0.957241	0.745432	0.435515	1	-1.39276	0.43615	-1.70608	0.325141	-0.0968133	1
Potri.001G068200	poptri	AT5G13420.1		1.41667	0.000109503	-0.0195102	1	1.43618	9.19558e-05	0.348477	0.470277	0.675663	0.104642	0.327186	0.792328	-0.171091	0.984411	1.56516	0.0028812	-0.0804395	1	0.361658	0.946964	1.96325	0.000164606	-0.0711334	1	0.532749	0.781839	0.398081	0.735431	0.00930608	1	0.211546	1	0.0779746	1	0.133571	1	1.9478	0.000451738	0.168626	1	1.77918	0.000644079	1.81313	0.000562354	-0.354817	0.889007
Potri.001G068300	poptri	AT5G13410.1		-0.307564	0.414079	0.23718	0.815063	-0.544744	0.0539402	-0.201211	0.609222	-0.414316	0.200038	-0.213106	0.843021	-0.0140537	1	-0.443538	0.489004	-0.14978	1	-0.477887	0.769662	-0.557646	0.355964	-0.208244	0.936127	-0.463834	0.815163	-0.114108	0.991952	-0.0584633	1	-0.137023	1	0.193786	1	-0.330809	1	-0.566507	0.457549	0.0580591	1	-0.624566	0.289312	-0.216781	0.840876	0.46343	0.759462
Potri.001G068400	poptri	AT1G11680.1	CYP51,CYP51A2,CYP51G1,EMB1738	-0.447746	0.531853	0.0759911	1	-0.523737	0.353175	0.186603	0.856471	0.17394	0.89981	-0.012663	1	1.00902	0.357887	-0.77476	0.317761	0.759935	0.625886	1.55052	0.0998236	-1.73298	0.0266798	0.617396	0.639201	0.541497	0.849275	-0.958222	0.404408	-0.142538	1	1.21999	1	0.579423	1	0.640563	1	-0.563796	0.626759	0.330336	0.983305	-0.894131	0.223884	-2.06351	0.005089	-0.353699	0.923855
Potri.001G068500	poptri	AT5G64680.2		0.31842	0.284462	0.100801	0.981428	0.217619	0.453608	0.563138	0.0171023	0.637538	0.0067765	0.0744	1	0.663347	0.199555	0.890367	0.0239564	0.16042	0.993864	0.430232	0.675402	1.14519	0.00303804	0.351837	0.635612	-0.233115	0.966163	0.254822	0.787776	0.191417	1	-0.00773366	1	0.292497	1	-0.30023	1	0.219286	0.821869	-0.21043	0.973902	0.429716	0.368629	0.707223	0.0958098	0.214102	0.93427
Potri.001G068600	poptri	AT5G13400.1		-0.088942	0.978619	0.225708	0.934123	-0.31465	0.549922	0.0737038	0.966766	-0.0322202	0.995514	-0.105924	1	0.260495	0.964061	-0.0865603	1	0.0635492	1	0.0881871	1	-0.580232	0.55088	0.363415	0.886411	-0.172308	1	-0.493672	0.769653	0.299865	1	0.233957	1	0.188895	1	0.0450618	1	-0.113098	1	-0.0080506	1	-0.105048	0.987623	-0.434462	0.724946	0.464123	0.895085
Potri.001G068700	poptri	AT5G38895.3		-0.316956	0.0251224	-0.277137	0.27813	-0.039819	0.899096	0.213329	0.147428	0.167198	0.330174	-0.0461302	1	0.168365	0.724602	0.0501867	0.943646	0.415692	0.204921	0.189333	0.818117	0.26156	0.322138	0.0442408	1	0.0209679	1	0.211374	0.567143	-0.371451	0.696845	-0.30002	1	-0.317485	1	0.0174654	1	-0.418198	0.0903476	-0.0701583	1	-0.34804	0.125564	-0.227792	0.399019	-0.462578	0.160776
Potri.001G068800	poptri	AT4G14100.1		0.149104	0.620875	0.186872	0.750318	-0.0377674	0.957655	0.320638	0.109593	0.0351112	0.97823	-0.285527	0.41459	0.503133	0.207246	0.439441	0.1832	-0.0207661	1	-0.0558361	1	-0.0682432	0.957408	0.203588	0.780343	-0.558969	0.311994	-0.507684	0.195827	0.224354	1	0.175989	1	0.265315	1	-0.0893252	1	0.112297	0.929823	-0.258585	0.844918	0.370882	0.293259	0.163582	0.766801	0.524739	0.332707
Potri.001G068900	poptri	AT5G13390.1	NEF1	-0.122782	0.623488	0.103788	0.891244	-0.22657	0.179172	-0.190785	0.292103	-0.0305242	0.972906	0.160261	0.699527	-0.368532	0.351824	-0.248957	0.462484	0.0392836	1	0.0400601	1	-0.198031	0.601598	0.0636211	1	0.408592	0.480845	0.0509261	0.999848	0.0243375	1	-0.0807576	1	-0.0395063	1	-0.0412513	1	0.0388175	1	0.368309	0.560923	-0.329492	0.297937	-0.318848	0.339559	-0.0159452	1
Potri.001G069000	poptri	AT1G28130.1	GH3.17	2.45422	0.262964	0.0219617	1	2.43226	0.20888	-0.665161	0.861861	-1.3446	0.636973	-0.679443	1	-2.79843	0.761323	0.101565	1	0.0791389	1	-1.96662	1	-0.632247	0.979878	-1.79974	0.916898	0.831808	1	-0.733813	0.994239	-1.87888	1	0.956874	1	-1.118	1	2.07488	1	3.85686	0.525333	1.75956	1	2.0973	0.736427	2.29124	0.728357	-0.951128	1
Potri.001G069100	poptri	AT3G61110.1	ARS27A,RS27A	0.217937	0.495472	0.172949	0.8507	0.0449873	0.956952	0.507365	0.0226845	0.496304	0.0316679	-0.0110604	1	0.716826	0.0984031	0.663312	0.0763092	0.0981672	1	0.222803	0.966111	0.652992	0.086854	0.584229	0.22563	-0.494023	0.559531	-0.0103198	1	0.486062	1	0.10375	1	0.256537	1	-0.152787	1	0.0502358	1	-0.362121	0.769613	0.412357	0.342166	0.533939	0.196399	0.617963	0.345201
Potri.001G069200	poptri	AT1G12880.1	atnudt12,NUDT12	0.346223	0.712735	-0.896708	0.445298	1.24293	0.0192842	0.411136	0.580334	0.999711	0.0861841	0.588575	0.651488	0.683912	0.75005	0.931283	0.401352	-0.543689	0.923784	1.54536	0.28006	0.709162	0.570622	0.71548	0.722326	0.861445	0.801289	-0.222121	0.991952	1.25917	1	0.524471	1	-0.233535	1	0.758006	1	0.771842	0.635278	-1.46114	0.456591	2.23298	0.0172572	-0.311724	0.892341	-1.06341	0.626068
Potri.001G069300	poptri	AT5G13910.1	LEP	0.585227	0.996362	0	1	0.548639	0.989326	-0.46903	0.981667	-0.339035	0.995514	0.129994	1	0	1	-0.0689568	1	0	1	0	1	0.651177	1	0	1	0	1	0.720134	1	0	1	0	1	0	1	0	1	0.512321	1	0	1	0.431465	1	1.36244	0.971546	0	1
Potri.001G069400	poptri			0.337336	0.882198	0.376813	0.975548	-0.0394769	0.992096	-0.23518	0.926986	0.0863058	0.995514	0.321486	0.997322	0.141524	1	-2.03127	0.241435	1.23351	0.814764	0.519548	1	-0.324655	0.953469	0.441855	1	0.378024	1	1.70661	0.498407	-0.791658	1	1.26238	1	-0.0458818	1	1.30826	1	-0.910415	0.817648	1.04611	0.899348	-1.95652	0.263191	0.418175	0.922043	-0.123576	1
Potri.001G069501	poptri	AT1G76390.1		0.0211655	0.996362	0.236946	0.89035	-0.215781	0.670083	-0.604463	0.112059	-0.190122	0.784703	0.414341	0.616767	-0.721767	0.497837	-0.876847	0.215912	-0.253984	0.995531	-0.153069	1	-0.0117804	1	-0.429074	0.777211	0.568697	0.827805	0.865067	0.34164	-0.17509	1	0.0210069	1	0.165517	1	-0.144511	1	-0.134074	1	0.633301	0.777707	-0.767374	0.304044	0.162296	0.94029	-0.110487	1
Potri.001G069600	poptri	AT4G13420.1	ATHAK5,HAK5	3.24153	0.0406567	1.57361	0.730916	1.66792	0.285293	-1.73461	0.327558	0.883717	0.718767	2.61833	0.26891	0	1	-1.74134	0.631048	-2.25531	0.79815	2.57212	0.814876	1.13769	0.801144	-0.994257	0.956534	3.27253	0.705282	2.87903	0.476443	1.26106	1	4.21977	1	3.31679	1	0.902986	1	3.17884	0.478171	1.76188	0.962561	1.41696	0.778898	2.78534	0.389482	-0.249591	1
Potri.001G069700	poptri	AT4G13420.1	ATHAK5,HAK5	NA	NA	NA	NA	NA	NA	NA	NA	NA	NA	NA	NA	NA	NA	NA	NA	NA	NA	NA	NA	NA	NA	NA	NA	NA	NA	NA	NA	NA	NA	NA	NA	NA	NA	NA	NA	NA	NA	NA	NA	NA	NA	NA	NA	NA	NA
Potri.001G069801	poptri	AT4G13420.1	ATHAK5,HAK5	NA	NA	NA	NA	NA	NA	NA	NA	NA	NA	NA	NA	NA	NA	NA	NA	NA	NA	NA	NA	NA	NA	NA	NA	NA	NA	NA	NA	NA	NA	NA	NA	NA	NA	NA	NA	NA	NA	NA	NA	NA	NA	NA	NA	NA	NA
Potri.001G069900	poptri	AT3G50700.1	AtIDD2,IDD2	NA	NA	NA	NA	NA	NA	NA	NA	NA	NA	NA	NA	NA	NA	NA	NA	NA	NA	NA	NA	NA	NA	NA	NA	NA	NA	NA	NA	NA	NA	NA	NA	NA	NA	NA	NA	NA	NA	NA	NA	NA	NA	NA	NA	NA	NA
Potri.001G070000	poptri	AT1G60360.1		NA	NA	NA	NA	NA	NA	NA	NA	NA	NA	NA	NA	NA	NA	NA	NA	NA	NA	NA	NA	NA	NA	NA	NA	NA	NA	NA	NA	NA	NA	NA	NA	NA	NA	NA	NA	NA	NA	NA	NA	NA	NA	NA	NA	NA	NA
Potri.001G070100	poptri	AT3G26935.1		1.02234	0.0532249	0.471466	0.764825	0.55087	0.320792	0.380003	0.571374	1.10101	0.0283583	0.721003	0.425895	0.255086	0.995157	-0.1208	0.996417	1.11931	0.508536	1.09083	0.552109	0.542052	0.6676	1.78398	0.0868839	0.835749	0.78582	0.662853	0.703246	0.664677	1	1.31349	1	-0.09318	1	1.40667	1	0.937603	0.477115	0.771039	0.826652	0.166564	0.965058	0.764707	0.512125	0.599967	0.865262
Potri.001G070200	poptri	AT5G32450.1		0.626332	0.0881509	-0.0246043	1	0.650937	0.0509789	0.604518	0.0800594	0.148314	0.844679	-0.456204	0.479714	0.841965	0.206251	0.327248	0.64545	0.562747	0.621755	-0.577342	0.658677	0.667941	0.240034	0.173958	0.972576	-1.41931	0.0362938	0.340693	0.756955	-0.388789	1	0.403015	1	-0.130334	1	0.533349	1	-0.111703	0.997862	-0.409553	0.85805	0.29785	0.706918	1.6483	0.00072644	0.620966	0.598569
Potri.001G070300	poptri	AT1G20050.1	HYD1	-0.0640403	0.948326	0.470743	0.265338	-0.534783	0.0154907	0.0208982	0.985764	-0.240862	0.42716	-0.26176	0.610643	-0.0303655	1	-0.0398633	1	0.137638	1	-0.190831	1	-0.796161	0.0478803	0.174447	0.899348	-0.160465	1	-0.756298	0.0989552	0.0368087	1	0.115697	1	0.278639	1	-0.162941	1	0.1062	0.969185	0.446642	0.638772	-0.340443	0.45542	-0.489633	0.289703	0.643916	0.311432
Potri.001G070400	poptri	AT4G15755.1		0.33474	0.456418	-0.474938	0.535665	0.809679	0.0110402	0.352384	0.366719	0.503458	0.177019	0.151074	0.971167	-0.161721	0.966691	1.45838	0.000796469	-0.0906273	1	0.31513	0.932661	1.52857	0.000534156	-0.165841	0.963006	0.476851	0.740921	0.0701895	1	-0.075214	1	-0.682896	1	-0.346023	1	-0.336873	1	0.937206	0.0752974	-0.274929	0.949589	1.21214	0.00654134	0.530544	0.3376	-0.826994	0.297644
Potri.001G070500	poptri	AT1G44900.1	ATMCM2,MCM2	-0.555339	0.786032	0.802019	0.843076	-1.35736	0.224536	-1.66886	0.123315	-0.799393	0.605494	0.869471	0.796559	-0.308658	1	-4.47413	0.00247687	1.28919	0.772208	0.256766	1	-3.48353	0.0247594	2.39081	0.247792	0.565424	1	0.990599	0.796812	1.10162	1	1.56197	1	-0.862392	1	2.42436	1	-2.6035	0.180396	0.735453	0.992891	-3.33895	0.0337269	-2.17832	0.221241	1.27165	0.799319
Potri.001G070566	poptri	AT5G61790.1	ATCNX1,CNX1	-0.992009	0.244467	0.184352	1	-1.17636	0.101206	-1.82975	0.00873963	-0.196718	0.920088	1.63303	0.0943128	-1.76895	0.341204	-3.10249	0.0679823	-1.2998	0.575251	0.399735	1	-0.326706	0.925996	-0.739805	0.759049	2.16868	0.338874	2.77578	0.19652	0.559996	1	-0.404059	1	0.52316	1	-0.927219	1	-1.7376	0.532779	0.992306	0.884402	-2.72991	0.123286	-1.1305	0.425366	-0.616379	0.906182
Potri.001G070632	poptri	AT5G61790.1	ATCNX1,CNX1	-0.244846	0.7402	0.0421753	1	-0.287022	0.58642	-0.61854	0.135678	-0.979125	0.0160744	-0.360585	0.769122	-1.12106	0.240089	-0.0796997	1	-0.675351	0.711702	-1.11552	0.324649	-0.892731	0.344576	-0.923603	0.380619	0.00553991	1	-0.813031	0.513035	-0.248252	1	-0.694802	1	-0.153193	1	-0.54161	1	0.346554	0.861277	0.292512	1	0.0540417	1	-0.472017	0.719227	0.0387207	1
Potri.001G070700	poptri	AT1G28190.1		3.66482	4.35086e-08	0.800475	0.697662	2.86434	3.76444e-05	0.878805	0.295072	0.997293	0.248999	0.118488	1	0.287664	1	2.05144	0.105961	0.592326	0.962698	0.0625067	1	2.59663	0.0348751	0.4095	0.974683	-0.225158	1	0.545198	0.899062	-0.182826	1	2.11735	1	0.601339	1	1.51601	1	3.88112	0.00224038	0.906	0.894947	2.97512	0.0139349	4.65147	6.19241e-05	0.948332	0.832693
Potri.001G070800	poptri	AT1G44960.1		1.46883	0.000203175	-0.0723002	1	1.54113	9.34333e-05	1.14703	0.00354961	1.1413	0.00451774	-0.00573373	1	0.873154	0.262925	2.16296	3.45463e-05	0.70689	0.537253	0.322137	0.99098	2.738	1.72701e-07	0.411743	0.752465	-0.551018	0.77683	0.575047	0.528833	-0.295148	1	0.112884	1	-0.0385668	1	0.151451	1	1.40269	0.0207382	-0.204831	1	1.60752	0.00280199	2.52875	1.06524e-06	0.0510395	1
Potri.001G070900	poptri	AT5G47910.1	ATRBOHD,RBOHD	1.27708	0.00933597	0.292094	0.91109	0.98499	0.0397604	0.14594	0.903634	0.186496	0.878678	0.0405557	1	-0.345515	0.901566	0.926517	0.247964	0.115898	1	-0.433326	0.973703	1.74302	0.0145421	-0.804408	0.489842	-0.0878109	1	0.816503	0.464967	-0.920306	1	0.0123163	1	0.219607	1	-0.20729	1	1.28435	0.143456	0.681019	0.79861	0.603329	0.527649	2.18866	0.00160571	-0.151476	1
Potri.001G071000	poptri	AT5G13870.1	EXGT-A4,XTH5	0.270179	0.838108	0.219532	0.994762	0.0506468	0.990521	-1.47129	0.00928577	-0.731799	0.306767	0.739493	0.556163	-2.32609	0.0368935	-1.40279	0.19786	-0.460039	0.969104	-1.58087	0.318356	-0.808235	0.538664	0.395824	0.942109	0.745224	0.903111	0.594557	0.819797	0.855863	1	-0.236838	1	-1.08227	1	0.84543	1	0.686463	0.736331	0.783786	0.873028	-0.0973232	1	0.535796	0.765991	0.894425	0.767616
Potri.001G071100	poptri	AT1G09690.1		0.203591	0.230167	0.157013	0.685537	0.0465774	0.871563	0.0743776	0.748115	0.205093	0.208539	0.130716	0.754057	0.0401753	1	0.273729	0.304114	-0.0812447	1	-0.0317057	1	0.497803	0.0348239	0.149739	0.794874	-0.071881	1	0.224073	0.581674	0.230984	1	-0.0526238	1	0.139145	1	-0.191769	1	0.18093	0.677716	0.0177252	1	0.163205	0.630449	0.476885	0.0482684	0.32059	0.505559
Potri.001G071200	poptri	AT3G50120.1		-0.24018	0.996362	0.153203	1	-0.393383	0.906575	0.0544503	1	-0.436053	0.928119	-0.490504	1	-0.0273082	1	-0.650262	0.928413	1.90752	0.864124	-1.16139	1	-2.86411	0.400383	2.56465	0.606287	-1.13408	1	-2.21385	0.690159	0.657134	1	0.260008	1	-2.15615	1	2.41616	1	-0.362946	1	-0.221324	1	-0.141622	1	-1.44271	0.790343	1.56989	0.898877
Potri.001G071300	poptri	AT3G50120.1		-0.865967	0.758253	0.677766	0.947076	-1.54373	0.346736	-1.01777	0.607984	-0.570241	0.860684	0.447526	1	0.105737	1	-3.53056	0.243876	0.115956	1	-0.819691	1	-1.84862	0.631967	0.847085	0.971949	-0.925428	1	1.68194	0.831193	0.731129	1	0.604136	1	0.0411682	1	0.562967	1	-3.03217	0.45587	0.0513872	1	-3.08355	0.342485	-0.424797	0.981486	1.70794	0.876533
Potri.001G071400	poptri	AT3G50120.1		-0.169778	0.980391	0.307799	0.989578	-0.477577	0.67001	0.0421974	1	-0.243357	0.929376	-0.285554	1	-0.201275	1	-0.926909	0.649811	1.21678	0.772208	-0.404046	1	-0.523052	0.86579	0.37095	1	-0.202771	1	0.403857	0.978614	-0.845835	1	0.0881593	1	-0.527614	1	0.615773	1	-0.637474	0.886539	0.890447	0.929657	-1.52792	0.361337	-0.0308463	1	0.247382	1
Potri.001G071500	poptri	AT5G47900.1		-0.633429	0.529497	-4.17589e-05	1	-0.633387	0.447924	-0.961597	0.203719	-0.592048	0.549304	0.369548	0.94642	-1.40122	0.408286	-1.81016	0.126109	0.731276	0.883463	-0.349446	1	-2.1436	0.0778747	0.936583	0.678277	1.05178	0.79946	-0.33344	0.977856	0.205307	1	-0.00770885	1	-1.27663	1	1.26892	1	-0.416648	0.932704	0.85587	0.883647	-1.27252	0.343355	-1.80187	0.166087	0.00939948	1
Potri.001G071600	poptri			0.575114	0.996362	0.0365888	1	0.538525	0.989326	-0.158553	1	0.302152	0.996999	0.460704	1	0.261416	1	-0.0689568	1	0	1	0	1	1.56321	0.970162	0.123837	1	-1.09176	1	1.63217	0.993525	0.761603	1	0	1	0	1	0	1	-0.449457	1	-0.880921	1	0.431465	1	2.27447	0.924681	0.972441	1
Potri.001G071700	poptri	AT2G19640.2	ASHR2,SDG39	-0.0746156	0.90012	0.148098	0.867072	-0.222713	0.344414	0.354832	0.101199	0.395634	0.0732939	0.0408013	1	0.740332	0.0391616	0.157013	0.76482	0.129684	0.993309	0.250932	0.879908	0.332284	0.393119	0.580673	0.141293	-0.4894	0.439343	0.175271	0.838681	0.450989	0.921082	0.114679	1	0.250627	1	-0.135947	1	-0.46864	0.241465	-0.360021	0.676578	-0.108618	0.884801	0.196031	0.702216	0.580367	0.272233
Potri.001G071800	poptri	AT5G49230.1	HRB1	-0.164407	0.996362	-0.149326	1	-0.0150804	1	-0.469026	0.926372	1.5708	0.483145	2.03983	0.565895	0.261426	1	-0.0689578	1	-1.59957	0.985987	1.9962	0.99232	2.13333	0.701017	0.545629	1	1.73477	1	2.20228	0.813728	2.1452	1	0	1	0.980059	1	-1.09914	1	-0.449464	1	-0.880935	1	0.431471	1	0.0180498	1	-0.470509	1
Potri.001G071900	poptri	AT5G47890.1		0.229106	0.200787	-0.1625	0.707134	0.391606	0.00768972	0.278299	0.0750319	0.301754	0.0594708	0.0234545	1	0.199022	0.6628	0.653796	0.00301683	-0.00895634	1	0.0604658	1	0.65751	0.00343933	0.203613	0.640006	-0.138556	0.961108	0.00371374	1	0.212569	1	-0.131775	1	-0.142227	1	0.0104528	1	0.322999	0.28887	-0.350206	0.464127	0.673205	0.00228402	0.465269	0.0511756	0.00091994	1
Potri.001G072000	poptri	AT3G26618.1	ERF1-3	0.157226	0.660002	0.217203	0.738389	-0.0599767	0.907693	0.235198	0.360793	0.568474	0.00754957	0.333276	0.395611	0.17469	0.893971	0.132202	0.855704	0.380796	0.631168	0.379464	0.684854	0.948005	0.00670131	0.339001	0.592514	0.204774	0.970282	0.815803	0.0451883	-0.0417948	1	-0.0317626	1	0.155879	1	-0.187641	1	-0.0742507	1	0.361985	0.754982	-0.436235	0.291602	0.536779	0.181039	0.115416	1
Potri.001G072100	poptri	AT1G09760.1	U2A\'	0.0417665	0.874872	0.0439736	0.980211	-0.00220714	0.998686	0.360055	0.000172907	0.169911	0.149158	-0.190144	0.240272	0.468243	0.00984093	0.420673	0.0109513	0.179357	0.650311	0.132567	0.884675	0.136383	0.552888	0.233968	0.33887	-0.335676	0.234742	-0.28429	0.182999	0.0546108	1	0.0568728	1	0.106241	1	-0.0493683	1	0.00930329	1	-0.182645	0.715924	0.191948	0.329676	0.0606895	0.88106	0.207643	0.580377
Potri.001G072200	poptri	AT3G51980.1		0.136223	0.69131	-0.0380879	1	0.174311	0.479947	0.657549	0.000405633	0.0896806	0.843064	-0.567868	0.0226045	0.903392	0.000441126	0.991974	3.01631e-05	-0.0151321	1	-0.0103286	1	0.130092	0.769661	0.135661	0.871489	-0.91372	0.00194025	-0.861882	0.00098075	0.150793	1	0.0585571	1	0.196034	1	-0.137477	1	0.147139	0.80554	-0.72249	0.0351697	0.869629	0.000311789	0.198978	0.60034	0.342023	0.534574
Potri.001G072300	poptri	AT5G47870.1		0.493755	0.048058	-0.378093	0.459739	0.871848	9.90929e-05	-0.0345561	0.978364	-0.00842316	1	0.0261329	1	0.0108933	1	0.743478	0.00575027	-0.789274	0.0136124	0.121685	1	0.619228	0.0282971	-0.653168	0.0381496	0.110792	1	-0.12425	0.900635	0.136106	1	0.0459791	1	0.111097	1	-0.0651183	1	0.778564	0.00833742	-0.68907	0.092527	1.46763	5.54116e-09	0.543522	0.0630731	-0.663755	0.110266
Potri.001G072400	poptri	AT5G47860.1		0.0231442	0.996362	0.013935	1	0.00920922	0.991338	-0.269895	0.0599577	-0.140863	0.455572	0.129032	0.756914	-0.361201	0.140734	-0.00467374	1	-0.470915	0.0535149	0.100904	1	-0.291687	0.180987	-0.254407	0.38006	0.462106	0.118733	-0.287013	0.289008	0.216508	1	0.0306968	1	0.174584	1	-0.143887	1	0.387224	0.0942323	0.0648697	1	0.322355	0.126314	-0.361895	0.0843414	-0.180727	0.751366
Potri.001G072500	poptri	AT4G38040.1		-0.213437	0.771525	0.195324	0.941762	-0.408761	0.342374	0.0728943	0.960921	0.129929	0.907947	0.0570349	1	0.113387	1	-0.420424	0.662356	0.5976	0.762801	0.238044	1	-0.585629	0.525115	0.719541	0.530842	0.124657	1	-0.165205	0.991952	0.121942	1	0.239986	1	-0.167337	1	0.407324	1	-0.293825	0.884412	0.316875	0.989342	-0.610701	0.452783	-0.583687	0.534705	0.31416	0.951753
Potri.001G072600	poptri	AT5G11680.1		0.448328	0.0117883	-0.207986	0.648592	0.656314	8.44112e-05	0.0759477	0.813495	0.0176034	0.995514	-0.0583443	1	-0.0674826	0.987433	0.662738	0.00146927	-0.32371	0.403206	-0.121365	0.995082	0.592606	0.00610198	-0.367343	0.207323	-0.0538822	1	-0.0701321	0.961498	-0.0436326	1	-0.0592158	1	-0.0499616	1	-0.00925413	1	0.671005	0.003033	-0.306189	0.542014	0.977194	1.10304e-06	0.654755	0.00203926	-0.295939	0.524717
Potri.001G072700	poptri	AT5G59610.1		0.192011	0.209049	0.0728793	0.926561	0.119131	0.440829	-0.142225	0.348812	-0.262583	0.0527505	-0.120359	0.746094	-0.19747	0.590499	0.157101	0.549069	-0.40993	0.14212	-0.257712	0.535884	-0.21983	0.368196	-0.309083	0.261289	-0.0602417	1	-0.376931	0.124456	0.100847	1	0.0514539	1	0.157062	1	-0.105608	1	0.406025	0.0810653	-0.0553976	1	0.461423	0.021256	0.0893357	0.831358	0.105692	0.941859
Potri.001G072800	poptri	AT3G46740.1	MAR1,TOC75-III	0.0165283	0.996362	0.544123	0.246283	-0.527595	0.036153	0.706594	0.00321438	0.477107	0.0784617	-0.229487	0.764379	1.02748	0.0136857	0.466888	0.293596	0.621541	0.320252	0.4389	0.640377	-0.0454702	1	0.992945	0.0172677	-0.588579	0.476711	-0.512358	0.365175	0.371403	1	0.359046	1	0.478728	1	-0.119681	1	-0.201545	0.845489	0.0727895	1	-0.274335	0.629035	-0.125324	0.906111	1.03277	0.059435
Potri.001G072900	poptri	AT2G25840.2	OVA4	0.601007	0.996362	0	1	0.564419	0.989326	-0.132653	1	0	1	-0.52698	1	0	1	1.10681	0.996686	0	1	0	1	0	1	0	1	0	1	-1.41741	1	0	1	0	1	0	1	0	1	1.68809	1	0	1	1.60723	0.965058	0	1	0	1
Potri.001G073000	poptri	AT5G44600.1		-0.181903	0.726482	0.531543	0.360556	-0.713446	0.0111182	-0.00988647	1	-0.179053	0.720936	-0.169167	0.925822	0.281745	0.836954	-0.499169	0.38306	0.242869	0.949569	-0.0459946	1	-0.765352	0.140324	0.303674	0.802355	-0.327739	0.931304	-0.266183	0.842764	0.0608049	1	0.300449	1	0.419463	1	-0.119013	1	-0.480465	0.529896	0.380587	0.870269	-0.861052	0.0888011	-0.418908	0.527609	0.769131	0.39265
Potri.001G073100	poptri	AT1G30820.1		0.842846	0.318002	0.24472	0.998075	0.598126	0.46111	-0.378915	0.717069	0.446376	0.685979	0.825291	0.571601	-0.434022	0.9056	-1.66081	0.0825069	0.239538	1	-1.06273	0.624053	1.77156	0.0636474	-0.13983	1	-0.628705	0.93304	3.43237	0.000185248	-0.379368	1	0.0818981	1	-0.224076	1	0.305974	1	-1.14489	0.38473	0.449484	0.990718	-1.59438	0.105519	2.91618	0.00105741	0.69882	0.837043
Potri.001G073201	poptri	AT4G20310.3		0.839415	0.895996	1.02422	0.96927	-0.184806	0.991338	-0.932121	0.829993	-0.770043	0.905811	0.162079	1	-2.31118	0.918303	0.423366	1	-0.637773	1	-2.44117	1	-0.310604	1	0.704671	1	0	1	-0.73397	1	1.34244	1	-0.768112	1	-0.630766	1	-0.137346	1	1.96644	0.924075	1.04265	1	0.923793	0.969804	1.36245	0.9394	2.51507	0.956134
Potri.001G073300	poptri	AT1G30825.1	ARPC2A,DIS2	0.170697	0.17326	0.1786	0.441021	-0.00790356	0.991338	0.28389	0.0067189	0.415756	2.65671e-05	0.131866	0.559429	0.3854	0.074895	0.24618	0.206502	0.227624	0.523033	0.608083	0.00112606	0.193276	0.374403	0.44392	0.0233195	0.222683	0.610123	-0.0529045	0.96786	0.216296	1	0.362159	1	0.293466	1	0.0686929	1	0.222939	0.356768	0.13569	0.880745	0.0872488	0.777475	-0.0526481	0.920052	0.129303	0.839111
Potri.001G073350	poptri			-1.34739	0.574104	0.927643	0.900807	-2.27504	0.150859	-1.64805	0.364748	-0.687559	0.82934	0.960488	0.904785	-2.67234	0.682751	0	1	-1.35216	0.978004	-0.915624	1	0	1	-0.799343	1	1.75672	0.981883	0	1	0.552813	1	-2.09105	1	0.451623	1	-2.54268	1	0	1	1.77181	0.969217	-2.22127	0.641008	-1.48603	0.819512	0.567904	1
Potri.001G073400	poptri	AT4G20300.2		-0.6728	0.000240389	-0.103395	0.934487	-0.569405	0.00183355	-0.41862	0.0257234	-0.494509	0.00797254	-0.0758883	0.993674	-0.408232	0.393685	-0.735277	0.0221735	-0.102058	1	-0.596605	0.181033	-0.694619	0.0372064	-0.177435	0.85477	-0.188373	0.966915	0.0406581	1	-0.0753774	1	-0.534807	1	-0.352789	1	-0.182019	1	-0.861852	0.0130104	-0.0466145	1	-0.815238	0.0105386	-0.632821	0.0653212	0.0663812	1
Potri.001G073500	poptri	AT4G20280.1	TAF11	0.315926	0.0725766	0.0272218	1	0.288704	0.0780412	0.564279	0.000140599	0.339128	0.0452733	-0.225151	0.463617	0.709131	0.0031512	0.83847	8.22454e-05	0.111477	0.96323	0.168751	0.919302	0.537315	0.0214146	0.309677	0.360609	-0.54038	0.113666	-0.301156	0.348655	0.1982	1	0.147937	1	0.176181	1	-0.0282439	1	0.277277	0.379693	-0.421473	0.292835	0.69875	0.0012002	0.5165	0.0263492	0.317106	0.497444
Potri.001G073600	poptri	AT4G20270.1	BAM3	-0.744621	0.0964875	0.27602	0.880276	-1.02064	0.0089546	-0.657973	0.12059	-0.626777	0.16784	0.0311956	1	-0.579712	0.608937	-1.48689	0.014588	0.281184	0.97195	-0.418429	0.937131	-1.59517	0.00955327	0.285757	0.906108	0.161283	1	-0.108276	1	0.00457297	1	-0.113735	1	-0.303777	1	0.190042	1	-1.02092	0.192486	0.55712	0.820339	-1.57804	0.00980256	-1.29048	0.0460253	0.40041	0.887834
Potri.001G073700	poptri	AT3G13440.1		-0.234233	0.105225	0.265568	0.25688	-0.499801	4.82376e-05	0.176608	0.217032	0.0651615	0.807148	-0.111447	0.766898	0.225122	0.52279	0.0834749	0.838464	0.218142	0.648304	-0.0596915	1	-0.120714	0.734537	0.338585	0.210701	-0.284813	0.522282	-0.204189	0.569202	0.120443	1	-0.164752	1	0.123183	1	-0.287934	1	-0.306398	0.225286	0.116203	0.953062	-0.422601	0.0340056	-0.225774	0.396962	0.521459	0.0586379
Potri.001G073800	poptri	AT2G34900.1	GTE01,GTE1,IMB1	-0.000759266	1	-0.224958	0.538441	0.224198	0.178259	-0.213376	0.21672	0.102526	0.693197	0.315902	0.168003	-0.385496	0.293797	-0.107267	0.830075	-0.153254	0.916704	0.163086	0.962306	0.25938	0.425874	-0.127924	0.894896	0.548582	0.203499	0.366647	0.316864	0.025329	1	-0.124212	1	-0.204424	1	0.0802118	1	0.154017	0.802061	0.0278189	1	0.126198	0.793282	-0.0279172	1	-0.495434	0.265638
Potri.001G073850	poptri			1.73619	0.2028	0.0630139	1	1.67317	0.166557	0.857817	0.636684	1.62898	0.260733	0.771166	0.866326	-0.700349	1	1.21532	0.715142	1.80252	0.82869	1.0398	1	2.07571	0.439665	1.60498	0.786312	1.74015	0.909447	0.86039	0.890528	-0.197536	1	0.725604	1	-0.943509	1	1.66911	1	2.64127	0.433022	1.55936	0.934996	1.08191	0.756089	1.76152	0.50652	-0.37832	1
Potri.001G073900	poptri	AT4G20260.1	ATPCAP1,PCAP1	0.940587	0.0917701	-0.479806	0.764825	1.42039	0.0033141	0.663396	0.236234	0.841959	0.12959	0.178564	1	0.132795	1	1.33958	0.152267	0.460627	0.940346	1.05223	0.582587	1.08487	0.280925	0.388077	0.916898	0.919437	0.740694	-0.254707	0.973691	-0.0725495	1	0.532074	1	-0.346781	1	0.878856	1	1.73886	0.092729	-0.0189501	1	1.75781	0.0511584	0.564714	0.688292	-1.01094	0.629008
Potri.001G074000	poptri	AT5G44635.1	MCM6	-0.487743	0.847345	0.702722	0.895686	-1.19047	0.341532	-1.66369	0.155805	-0.702099	0.703163	0.961595	0.779153	-0.253127	1	-4.00178	0.0116475	1.25986	0.806534	0.603565	1	-4.47676	0.00561361	2.60879	0.22407	0.856693	0.986914	-0.474981	0.976798	1.34894	1	1.77835	1	-0.891636	1	2.66999	1	-1.9703	0.400073	0.62135	1	-2.59165	0.141732	-3.30197	0.0563572	1.11359	0.868485
Potri.001G074100	poptri	AT1G30840.2	ATPUP4,PUP4	-1.01247	0.879629	0.450237	1	-1.46271	0.692872	-1.1796	0.798134	-0.0180917	1	1.1615	0.974603	-2.71549	0.927785	-1.99253	0.899396	1.01121	1	-0.941155	1	-1.27239	0.970162	2.07012	0.974987	1.77434	1	0	1	1.0589	1	-1.17242	1	-1.99686	1	0.824439	1	0	1	1.72984	1	-2.1793	0.889452	-1.50366	0.95424	1.01441	1
Potri.001G074200	poptri	AT5G44650.1	AtCEST,CEST	-0.202367	0.720595	0.381852	0.642519	-0.58422	0.06952	-0.307929	0.430304	-0.337471	0.416031	-0.0295422	1	-0.335121	0.821278	-0.391256	0.601539	-0.176956	1	-0.277741	1	-0.891151	0.131242	0.117419	1	0.05738	1	-0.499894	0.616409	0.294375	1	0.0013658	1	0.184786	1	-0.18342	1	-0.0547699	1	0.342951	0.939957	-0.397721	0.614611	-0.612044	0.373229	0.579946	0.683103
Potri.001G074300	poptri	AT4G20190.1		0.00580442	1	0.391457	0.831576	-0.385653	0.526626	0.960207	0.0857353	0.787066	0.216972	-0.173141	0.997824	0.458523	0.89249	1.3338	0.20097	1.03371	0.640841	0.231329	1	0.455287	0.814616	1.48216	0.248212	-0.227194	1	-0.878508	0.534149	0.448454	1	-0.502129	1	-0.362732	1	-0.139397	1	0.373143	0.867967	0.21245	1	0.160693	0.965058	-0.278172	0.912833	0.888098	0.639859
Potri.001G074400	poptri	AT3G26430.1		0.958817	0.000385701	0.312112	0.712747	0.646705	0.0138002	0.175163	0.676349	-0.227715	0.608142	-0.402878	0.412592	0.785639	0.303739	0.186234	0.809838	-0.364884	0.825545	-0.109103	1	0.0371491	1	-0.602576	0.422192	-0.894741	0.31892	-0.149085	0.946162	-0.237691	1	1.17482	1	0.935864	1	0.23896	1	0.57542	0.309956	-0.214659	0.997153	0.790079	0.0818947	1.32108	0.00574972	0.442391	0.778029
Potri.001G074500	poptri	AT1G67190.2		NA	NA	NA	NA	NA	NA	NA	NA	NA	NA	NA	NA	NA	NA	NA	NA	NA	NA	NA	NA	NA	NA	NA	NA	NA	NA	NA	NA	NA	NA	NA	NA	NA	NA	NA	NA	NA	NA	NA	NA	NA	NA	NA	NA	NA	NA
Potri.001G074600	poptri	AT5G44670.1		0.500933	0.305866	0.239259	0.907651	0.261674	0.619528	-0.169254	0.815176	-0.258044	0.690533	-0.0887895	1	-0.833906	0.313074	-0.383519	0.646217	0.721495	0.535833	-1.09948	0.17789	0.326496	0.724827	0.0227533	1	-0.265572	1	0.710014	0.427465	-0.698741	1	-0.118557	1	-0.656788	1	0.538231	1	0.33183	0.817168	0.898612	0.46169	-0.566783	0.444723	1.30742	0.0300385	0.465443	0.820046
Potri.001G074650	poptri			NA	NA	NA	NA	NA	NA	NA	NA	NA	NA	NA	NA	NA	NA	NA	NA	NA	NA	NA	NA	NA	NA	NA	NA	NA	NA	NA	NA	NA	NA	NA	NA	NA	NA	NA	NA	NA	NA	NA	NA	NA	NA	NA	NA	NA	NA
Potri.001G074700	poptri	AT5G44680.1		0.45664	0.779398	1.04976	0.613966	-0.593118	0.584353	-0.202282	0.932842	-0.234224	0.93977	-0.0319424	1	-0.562967	0.92759	-1.54975	0.305339	2.1388	0.309845	-1.63512	0.55893	-0.472158	0.867034	2.04649	0.253413	-1.07215	0.871155	1.07759	0.67746	-0.0923104	1	0.402067	1	-1.29366	1	1.69573	1	-0.584717	0.891092	1.4081	0.726653	-1.99282	0.168287	1.56502	0.333988	2.38794	0.300173
Potri.001G074800	poptri	AT2G34920.1	EDA18	-1.6443	0.138113	0.0194779	1	-1.66378	0.0955562	-1.11219	0.301141	-0.562284	0.725654	0.549902	0.924915	-2.03687	0.425763	-1.16783	0.642494	-0.348595	1	-0.305028	1	-1.92834	0.451978	-0.0887466	1	1.73184	0.740921	-0.760505	0.94303	0.259848	1	-1.43382	1	-0.543513	1	-0.890305	1	-0.564776	0.957047	1.14477	0.917007	-1.70954	0.419797	-3.05713	0.16309	-0.327231	1
Potri.001G074901	poptri	AT4G20150.1		-0.0368833	0.967806	-0.0296831	1	-0.00720022	0.992332	0.344176	0.0243703	0.213583	0.242289	-0.130593	0.792425	0.60671	0.00298017	0.492683	0.0105792	-0.106985	0.937836	0.315746	0.323098	0.0339541	0.979878	0.277018	0.324354	-0.290964	0.485793	-0.458729	0.0394587	0.384003	0.496948	0.0944736	1	0.213272	1	-0.118799	1	-0.0195532	1	-0.500422	0.072052	0.480869	0.0131299	-0.187319	0.473436	0.174544	0.767616
Potri.001G075000	poptri	AT4G20140.1	GSO1	0.672006	0.857262	0.111299	1	0.560708	0.848712	0.0500508	1	-0.138395	0.995514	-0.188446	1	2.02657	0.758835	-1.93662	0.647725	-0.642665	1	0.131444	1	0.674432	0.940511	-1.57843	0.869773	-1.89513	0.938979	2.61105	0.610436	-0.93577	1	1.74858	1	1.72054	1	0.0280392	1	-2.21461	0.679653	-0.948697	1	-1.26591	0.832789	2.29157	0.572358	0.0106636	1
Potri.001G075100	poptri	AT1G30870.1		NA	NA	NA	NA	NA	NA	NA	NA	NA	NA	NA	NA	NA	NA	NA	NA	NA	NA	NA	NA	NA	NA	NA	NA	NA	NA	NA	NA	NA	NA	NA	NA	NA	NA	NA	NA	NA	NA	NA	NA	NA	NA	NA	NA	NA	NA
Potri.001G075201	poptri			-0.383891	0.789201	0.104627	1	-0.488519	0.60957	0.14037	0.956746	-0.106949	0.99152	-0.24732	1	0.550958	0.925179	-1.21421	0.431571	1.18671	0.742575	0.0884399	1	-1.00117	0.572099	0.812611	0.818174	-0.462518	1	0.213041	1	-0.374101	1	0.550782	1	-0.430815	1	0.981597	1	-1.21438	0.539107	0.204939	1	-1.41932	0.330055	-0.538825	0.847791	0.293356	1
Potri.001G075300	poptri	AT5G17370.1		-0.0714239	0.729627	0.0670536	0.917287	-0.138478	0.276627	0.119854	0.391828	0.117681	0.451402	-0.00217324	1	0.014883	1	0.181332	0.451552	0.167179	0.772431	-0.11155	0.986368	0.160441	0.547624	0.302174	0.255937	-0.126433	0.93559	-0.0208908	1	0.134995	1	-0.224891	1	-0.134352	1	-0.0905396	1	-0.0584421	0.958517	0.0179443	1	-0.0763864	0.843901	0.0470997	0.948165	0.279371	0.444256
Potri.001G075400	poptri	AT3G12720.1	ATMYB67,ATY53,MYB67	-0.376551	0.996362	-0.283997	1	0	1	0	1	-0.33903	0.995514	0.450591	1	0	1	0	1	0	1	0.13151	1	0	1	0	1	0.831795	1	0	1	0	1	0	1	0	1	0	1	0	1	0	1	0	1	-0.561118	1	-0.951114	1
Potri.001G075500	poptri	AT5G45680.1	ATFKBP13,FKBP13	-0.524458	0.290384	0.580473	0.531184	-1.10493	0.00406699	-0.324316	0.537779	-0.44937	0.378166	-0.125054	1	-0.10116	1	-0.809725	0.306549	-0.0240671	1	-0.657435	0.761307	-0.877668	0.265354	0.195621	0.996065	-0.556275	0.872114	-0.0679434	1	0.219688	1	-0.220765	1	0.257019	1	-0.477784	1	-0.92933	0.324656	0.334112	0.991419	-1.26344	0.0813808	-0.440999	0.692558	1.11007	0.389174
Potri.001G075600	poptri	AT1G30900.1	BP80-3;3,VSR3;3,VSR6	-0.503917	0.344767	-0.504809	0.638998	0.000892156	1	-0.13335	0.8954	0.611413	0.201275	0.744763	0.271081	-0.0475521	1	0.093524	1	-0.392839	0.935147	0.806661	0.65451	1.08231	0.177253	-0.0728291	1	0.854213	0.670022	0.988785	0.343477	0.32001	1	-0.653473	1	-0.120899	1	-0.532574	1	-0.512397	0.726914	-0.466186	0.935549	-0.0462104	1	-0.377824	0.780353	-1.00039	0.510675
Potri.001G075700	poptri	AT4G20090.1	EMB1025	-0.196507	0.588438	0.338735	0.534546	-0.535243	0.0202232	-0.142928	0.688317	-0.269038	0.374237	-0.12611	0.944418	0.0816584	1	-0.496605	0.258022	0.0249518	1	-0.0205985	1	-0.843052	0.0425803	0.0358615	1	-0.102257	1	-0.346447	0.646024	0.0109098	1	0.262639	1	0.337946	1	-0.0753075	1	-0.315625	0.652539	0.28124	0.896053	-0.596864	0.155301	-0.559815	0.22939	0.394406	0.697763
Potri.001G075800	poptri	AT3G57430.1	OTP84	-0.501517	0.0686304	0.187877	0.857996	-0.689394	0.00461802	0.150336	0.69671	0.109105	0.850336	-0.0412307	1	0.660574	0.0846087	-0.568904	0.0920617	0.446349	0.448392	0.370037	0.632518	-0.680573	0.0435887	0.695611	0.06252	-0.290537	0.816043	-0.111669	0.957086	0.249262	1	0.23683	1	0.145599	1	0.0912311	1	-0.992648	0.00283086	-0.0686262	1	-0.924021	0.00290238	-0.81378	0.0126698	0.471173	0.452722
Potri.001G075900	poptri	AT4G20090.1	EMB1025	-0.199514	0.591305	0.383115	0.461505	-0.582629	0.0123217	-0.399288	0.113743	-0.320193	0.265224	0.0790949	1	-0.421386	0.548875	-0.672226	0.113304	-0.0760994	1	-0.342664	0.838455	-0.808993	0.062476	0.156304	0.945789	0.0787216	1	-0.136767	0.960429	0.232403	1	0.0266098	1	0.0827741	1	-0.0561643	1	-0.224231	0.821715	0.428061	0.728402	-0.652291	0.128529	-0.439719	0.405412	0.581742	0.453726
Potri.001G076000	poptri			-0.0541952	0.996362	0.03056	1	-0.0847552	0.989326	-0.723106	0.356884	-0.416928	0.708045	0.306178	0.96888	-1.766	0.30598	-0.548118	0.755219	0.075115	1	-0.557157	1	-1.46076	0.326967	0.592621	0.886812	1.20884	0.768832	-0.912638	0.728711	0.517506	1	-0.199716	1	-0.972595	1	0.772878	1	1.01816	0.635584	0.86852	0.911516	0.149645	0.992012	-1.10332	0.517339	0.177183	1
Potri.001G076100	poptri	AT2G34960.1	CAT5	-0.158089	0.675476	0.20391	0.781463	-0.361999	0.121574	0.185927	0.53095	-0.0783946	0.904926	-0.264321	0.593083	0.162951	0.898203	0.243702	0.571554	0.126377	1	0.225574	0.93863	-0.774576	0.0306953	0.172684	0.867587	0.0626229	1	-1.01828	0.00400665	0.046307	1	0.114003	1	0.235989	1	-0.121986	1	0.194753	0.778152	0.199415	0.939635	-0.00466176	1	-0.886147	0.00891963	0.183099	0.913943
Potri.001G076200	poptri	AT3G47630.2		-0.377944	0.0779783	0.030274	1	-0.408218	0.0353363	0.621067	0.000789658	0.794621	9.03805e-06	0.173553	0.756217	0.672069	0.0869677	0.618177	0.0699571	0.558032	0.283786	0.93027	0.00897682	0.393329	0.325708	1.0051	0.00229915	0.258201	0.86121	-0.224848	0.75215	0.447071	0.938715	-0.182338	1	0.0379848	1	-0.220323	1	-0.236231	0.692027	-0.076052	1	-0.160178	0.772662	-0.719279	0.0271323	0.112818	1
Potri.001G076300	poptri			0.22993	0.260886	-0.33787	0.29539	0.5678	0.000428882	0.3329	0.051819	0.124436	0.637496	-0.208464	0.56284	0.270819	0.359101	0.891627	6.92051e-07	-0.216288	0.652068	0.198552	0.742721	0.279528	0.220849	-0.085935	0.932346	-0.072267	1	-0.612098	0.00249705	0.130353	1	-0.0287859	1	-0.0883756	1	0.0595897	1	0.592022	0.0031923	-0.575482	0.0310783	1.1675	2.85376e-11	0.0521904	0.93704	-0.372863	0.270314
Potri.001G076400	poptri			0.332924	0.0680717	-0.0600064	1	0.39293	0.0166051	0.389738	0.0190868	0.392143	0.0218314	0.0024055	1	0.371812	0.309107	0.688676	0.0047811	0.0600687	1	0.552297	0.0919099	0.254573	0.421631	0.349839	0.348496	0.180485	0.915708	-0.434103	0.170377	0.28977	1	0.314952	1	0.111128	1	0.203825	1	0.631816	0.0204045	-0.200616	0.871852	0.832431	0.000477823	0.0172283	1	-0.0913305	1
Potri.001G076500	poptri			0.362472	0.380952	-0.477143	0.503433	0.839615	0.00607491	0.253953	0.545682	0.439969	0.236976	0.186017	0.923846	0.276238	0.866826	0.458662	0.4783	0.0702837	1	0.680741	0.498351	0.941635	0.0805615	-0.368738	0.753173	0.404503	0.884425	0.482973	0.596901	-0.439021	1	0.203964	1	-0.090224	1	0.294188	1	0.386389	0.694786	-0.296178	0.958461	0.682567	0.243297	0.464858	0.503798	-1.1397	0.153781
Potri.001G076600	poptri			0.304674	0.552037	-0.561673	0.454383	0.866347	0.00986467	-0.713537	0.0397243	0.131309	0.882281	0.844846	0.0711346	-0.537194	0.485784	-0.227104	0.780155	-1.20853	0.0345957	0.00908203	1	1.24958	0.00776955	-0.892886	0.132134	0.546276	0.685248	1.47668	0.00304621	0.315646	1	-0.280827	1	-0.0910608	1	-0.189766	1	0.0292633	1	-0.762399	0.431154	0.791662	0.125173	0.959672	0.0536897	-0.993029	0.198881
Potri.001G076700	poptri			-0.221095	0.749332	-0.348555	0.772269	0.127461	0.863611	-0.533565	0.191016	0.197275	0.784503	0.73084	0.191196	-0.139801	1	-0.296204	0.729395	-1.06798	0.159803	0.108569	1	1.22369	0.025218	-0.793768	0.290118	0.24837	1	1.51989	0.00829585	0.274211	1	-0.599835	1	0.22466	1	-0.824496	1	-0.756238	0.296258	-0.703517	0.595904	-0.0527202	1	0.515284	0.461944	-0.677677	0.570209
Potri.001G076800	poptri			1.21147	0.0282699	-0.336762	0.901247	1.54824	0.00234445	0.190083	0.872696	0.915643	0.117129	0.725559	0.480193	0.364625	0.904426	0.869796	0.321648	-0.471002	0.908539	-0.0924415	1	2.66136	0.000206404	-0.0547398	1	-0.457067	0.961161	1.79157	0.0273903	0.416262	1	0.00462993	1	-0.035767	1	0.040397	1	0.509801	0.734957	-0.871395	0.694601	1.3812	0.085433	2.75843	8.21992e-05	0.00193467	1
Potri.001G076900	poptri			0.358264	0.540193	0.00706316	1	0.351201	0.471043	0.070831	0.967992	0.677918	0.141448	0.607087	0.371193	0.872676	0.423336	0.4488	0.624832	-0.938768	0.412601	0.986452	0.439051	1.58747	0.0130507	-0.393993	0.795218	0.113776	1	1.13867	0.074462	0.544775	1	0.275924	1	1.13034	1	-0.854417	1	-0.147952	0.982817	-0.681102	0.721807	0.533151	0.513363	0.876947	0.144694	-0.250103	0.978083
Potri.001G077000	poptri			-0.0593572	0.996362	0.125525	1	-0.184882	0.741645	0.0573725	0.976153	0.400851	0.409603	0.343479	0.723584	-0.00649142	1	0.074006	1	0.090754	1	0.499301	0.905147	0.645777	0.453488	0.0516097	1	0.505793	0.885129	0.571771	0.62881	-0.0391443	1	-0.137015	1	0.252502	1	-0.389517	1	-0.0565174	1	0.349748	0.973883	-0.406265	0.682815	0.00946053	1	-0.19519	1
Potri.001G077100	poptri			0.354315	0.214147	-0.150099	0.901247	0.504414	0.0337842	0.136994	0.71408	0.120874	0.802692	-0.0161191	1	0.287671	0.746246	0.568426	0.179062	-0.433682	0.611519	0.16144	1	0.480791	0.286992	-0.231101	0.830098	-0.12623	1	-0.0876358	0.991952	0.202581	1	0.142998	1	0.205198	1	-0.0622005	1	0.423754	0.475149	-0.516155	0.57952	0.939908	0.015672	0.462348	0.331861	-0.187343	0.959388
Potri.001G077200	poptri			0.392707	0.642304	-0.457146	0.807832	0.849853	0.122641	0.165312	0.901067	0.117487	0.964879	-0.0478245	1	0.760425	0.529335	0.448406	0.673755	-0.629777	0.762801	-0.352479	1	1.7115	0.0175244	-1.28626	0.179223	-1.1129	0.442766	1.2631	0.141245	-0.656486	1	-0.301061	1	0.285868	1	-0.586929	1	-0.61308	0.60828	-1.10433	0.456506	0.491254	0.643309	1.76292	0.0123097	-0.647915	0.77874
Potri.001G077300	poptri			1.75136	0.000439176	-0.41319	0.836365	2.16455	1.33157e-05	-0.0942624	0.965496	0.354684	0.672302	0.448946	0.78177	-0.423029	0.877187	1.0524	0.23838	-0.615495	0.822135	0.222958	1	1.77618	0.0283058	-0.840292	0.545366	0.645987	0.877798	0.723782	0.616921	-0.224797	1	0.627744	1	-0.0632037	1	0.690947	1	2.10317	0.0161822	-0.25567	1	2.35884	0.00251654	2.18097	0.00574972	-1.12645	0.502222
Potri.001G077400	poptri			0.0373001	0.975723	-0.236249	0.556737	0.27355	0.118418	-0.556292	0.000375637	-0.204709	0.324444	0.351583	0.149039	-0.515415	0.138785	-0.638001	0.0188773	-0.511303	0.228359	-0.0713484	1	-0.0287017	1	-0.544228	0.115393	0.444067	0.421075	0.609299	0.0529158	-0.0329251	1	0.0643648	1	-0.0784824	1	0.142847	1	-0.0582207	1	-0.07437	1	0.0161493	1	0.107012	0.859809	-0.551362	0.221072
Potri.001G077500	poptri			-0.519144	0.76849	-0.677116	0.865276	0.157972	0.97537	0.994212	0.375658	-0.270957	0.945685	-1.26517	0.472246	2.21379	0.374304	0.696152	0.834783	0.0194453	1	-0.0297432	1	0.676847	0.855254	-1.44315	0.703577	-2.24354	0.510073	-0.0193051	1	-1.4626	1	-0.0530829	1	0.702007	1	-0.75509	1	-1.57073	0.474696	-1.49234	0.764907	-0.0783833	1	0.653507	0.863276	-0.711403	0.997504
Potri.001G077600	poptri			0.182518	0.564506	-0.18175	0.80705	0.364267	0.0926888	-0.503122	0.014678	-0.244579	0.358532	0.258543	0.578279	-0.689482	0.0736685	-0.112486	0.878266	-0.677105	0.129606	-0.171298	1	0.185586	0.720788	-0.74406	0.0472588	0.518184	0.446281	0.298072	0.622016	-0.0669553	1	-0.137376	1	-0.00528679	1	-0.132089	1	0.43962	0.334712	0.00709069	1	0.43253	0.252365	0.219508	0.674724	-0.578049	0.325369
Potri.001G077700	poptri			2.29516	0.164735	1.55209	0.722299	0.743074	0.709655	0.110924	0.992016	-0.419388	0.936848	-0.530312	0.999139	0.261429	1	0.272698	1	-0.0853095	1	0	1	0.791314	0.90779	-1.81065	0.804602	-1.09178	1	0.518617	0.991952	-1.72534	1	1.69755	1	1.95276	1	-0.255213	1	1.70882	0.776545	1.60602	0.957918	0.102794	1	3.31921	0.318235	0.972458	1
Potri.001G077800	poptri			NA	NA	NA	NA	NA	NA	NA	NA	NA	NA	NA	NA	NA	NA	NA	NA	NA	NA	NA	NA	NA	NA	NA	NA	NA	NA	NA	NA	NA	NA	NA	NA	NA	NA	NA	NA	NA	NA	NA	NA	NA	NA	NA	NA	NA	NA
Potri.001G077900	poptri			-0.195999	0.806261	-0.641463	0.43661	0.445464	0.305912	-0.00416372	1	0.219234	0.75808	0.223397	0.928862	0.221961	0.967216	0.501812	0.543338	-0.606146	0.705726	0.54601	0.822412	0.864744	0.22385	-0.706252	0.488959	0.324049	0.995548	0.362932	0.8321	-0.100106	1	-0.414954	1	0.00814923	1	-0.423104	1	-0.135103	1	-0.819958	0.595224	0.684855	0.372983	-0.0962199	0.97976	-1.24411	0.240351
Potri.001G078000	poptri			NA	NA	NA	NA	NA	NA	NA	NA	NA	NA	NA	NA	NA	NA	NA	NA	NA	NA	NA	NA	NA	NA	NA	NA	NA	NA	NA	NA	NA	NA	NA	NA	NA	NA	NA	NA	NA	NA	NA	NA	NA	NA	NA	NA	NA	NA
Potri.001G078100	poptri			0.0943717	0.740531	-0.215846	0.557454	0.310218	0.0453221	-0.15302	0.418862	-0.012465	0.995514	0.140555	0.763585	-0.15916	0.808102	0.186496	0.579771	-0.474925	0.184554	-0.0102096	1	0.242839	0.435844	-0.246804	0.573827	0.14895	0.965055	0.0563422	0.991952	0.228121	1	-0.112408	1	-0.0380732	1	-0.0743348	1	0.233248	0.579527	-0.353838	0.528758	0.587086	0.0197426	0.14064	0.750506	-0.274668	0.661304
Potri.001G078200	poptri			0.748064	0.122093	-0.47724	0.722299	1.2253	0.00431165	0.776458	0.123841	1.36552	0.00233936	0.589064	0.457753	0.582302	0.751695	0.953712	0.269218	0.783043	0.760918	0.645749	0.857969	2.07726	0.00504541	1.20411	0.342185	0.0634469	1	1.12354	0.189983	0.421069	1	0.0522708	1	-0.747995	1	0.800266	1	0.423681	0.792128	-0.547254	0.898944	0.970935	0.243572	1.48378	0.0354681	-0.189632	1
Potri.001G078300	poptri			1.99803	0.000170985	-0.0592761	1	2.0573	0.000108163	-0.47262	0.516172	0.971193	0.108165	1.44381	0.0461627	-0.251342	0.981491	-0.297084	0.842799	-0.769361	0.691243	0.449604	0.982496	2.60883	0.000290736	-0.602125	0.713326	0.700946	0.820114	2.90591	8.39765e-05	0.167235	1	1.11448	1	0.361354	1	0.753121	1	1.06873	0.302963	-0.156665	1	1.2254	0.14517	3.2737	3.51844e-06	-0.690376	0.769716
Potri.001G078400	poptri			-0.0833379	0.984239	-1.00502	0.161375	0.921686	0.0250483	0.114629	0.922616	0.916168	0.0314903	0.801539	0.195713	0.341622	0.845545	0.334731	0.724461	-0.276877	0.979042	0.737522	0.555357	2.05731	0.000359738	-0.239446	0.949313	0.3959	0.932886	1.72258	0.005142	0.0374313	1	-0.613742	1	-0.51392	1	-0.0998219	1	-0.620632	0.496375	-1.13242	0.280865	0.511787	0.527686	0.706048	0.310991	-1.49089	0.083563
Potri.001G078500	poptri	AT1G02410.1		0.257047	0.0754808	0.0946313	0.871999	0.162415	0.265732	-0.00289868	1	0.0895065	0.684607	0.0924051	0.864648	0.00694382	1	0.121401	0.685463	-0.131281	0.885589	-0.0193444	1	0.454936	0.0276027	-0.178783	0.645941	-0.0262882	1	0.333535	0.182231	-0.0475016	1	0.0495959	1	0.193933	1	-0.144337	1	0.164053	0.642945	0.0557083	1	0.108345	0.745422	0.523876	0.00781198	0.0344949	1
Potri.001G078600	poptri	AT1G33410.2	ATNUP160,NUP160,SAR1	-0.152192	0.639469	0.401522	0.296845	-0.553714	0.00435711	-0.133432	0.649798	0.175257	0.544395	0.308689	0.395759	-0.133221	0.942856	-0.511259	0.150178	0.270447	0.786583	0.195908	0.977673	-0.171756	0.756118	0.531963	0.226868	0.329129	0.768812	0.339503	0.545577	0.261516	1	0.0877224	1	0.142952	1	-0.0552299	1	-0.290316	0.613398	0.54662	0.395236	-0.836936	0.0104418	-0.279942	0.546627	0.479007	0.467852
Potri.001G078700	poptri	AT2G02370.1		0.476761	0.0142744	-0.178468	0.768532	0.655229	0.000291382	-0.0402041	0.947285	0.107337	0.758832	0.147541	0.831261	-0.0520696	1	0.363988	0.244801	-0.388138	0.449765	0.0388157	1	0.644529	0.0222097	-0.338057	0.435473	0.0908853	1	0.280541	0.556364	0.0500812	1	0.117748	1	0.0476421	1	0.0701056	1	0.533806	0.11216	-0.288427	0.753436	0.822232	0.00238061	0.723461	0.00932646	-0.329231	0.618154
Potri.001G078800	poptri	AT4G24250.1	ATMLO13,MLO13	0.167593	0.834529	0.0286523	1	0.138941	0.831234	-1.10393	0.000930885	-1.10747	0.00110038	-0.00354472	1	-1.41711	0.0337143	-1.4526	0.0125565	-0.468339	0.806438	-1.56808	0.0195947	-0.776025	0.25057	-0.986944	0.218225	-0.150965	1	0.676577	0.479424	-0.518605	1	-0.0868905	1	-0.487596	1	0.400706	1	-0.122378	1	0.461179	0.883819	-0.583557	0.441416	0.705164	0.346034	0.0935386	1
Potri.001G078900	poptri	AT5G49720.1	ATGH9A1,DEC,GH9A1,IRX2,KOR,KOR1,RSW2,TSD1	-0.31857	0.13509	0.00637055	1	-0.324941	0.0898935	-0.0485695	0.93087	-0.170996	0.515659	-0.122427	0.890901	-0.260489	0.666759	-0.138197	0.796894	0.274547	0.73994	-0.223894	0.905147	-0.515161	0.118255	0.225676	0.733732	0.0365958	1	-0.376964	0.413293	-0.0488705	1	-0.267837	1	-0.332347	1	0.0645106	1	-0.145545	0.867967	0.202689	0.920239	-0.348234	0.331255	-0.559105	0.087793	0.117222	0.997813
Potri.001G079000	poptri	AT5G49730.1	ATFRO6,FRO6	0.44678	0.46881	0.162725	0.997897	0.284055	0.642126	-2.6594	2.43642e-12	-3.08261	1.40231e-16	-0.423212	0.739491	-2.80289	1.01166e-05	-2.71172	9.89779e-06	-2.49913	0.000188986	-3.48256	8.67556e-09	-2.01912	0.00179344	-4.00175	7.57564e-12	-0.679673	0.759126	0.692598	0.538336	-1.50262	0.284869	-0.159219	1	0.171938	1	-0.331157	1	-0.0680498	1	0.475699	0.904466	-0.543749	0.550673	1.30422	0.0650663	-0.347251	0.945651
Potri.001G079100	poptri	AT5G07590.1		0.0542862	0.927246	0.101053	0.917087	-0.0467666	0.90941	-0.57558	0.000239681	-0.722522	2.56564e-06	-0.146943	0.791432	-0.69053	0.0562786	-0.629381	0.0444849	-0.410116	0.492044	-0.733215	0.05082	-0.804848	0.0105116	-0.629924	0.0952753	-0.0426853	1	-0.175467	0.841289	-0.219808	1	0.0570525	1	-0.0287926	1	0.0858452	1	0.118202	0.926283	0.251621	0.86897	-0.13342	0.830714	-0.0145799	1	0.0744991	1
Potri.001G079201	poptri			0.63777	0.133494	-0.00462594	1	0.642396	0.0947629	-0.187975	0.769111	-0.494405	0.291849	-0.30643	0.81016	-0.495547	0.757836	0.0578234	1	-0.15054	1	-0.625967	0.797209	0.0233406	1	-0.985852	0.333808	-0.130421	1	-0.0344828	1	-0.835311	1	0.224303	1	-0.0165507	1	0.240853	1	0.777673	0.40262	0.328456	0.990718	0.449217	0.627009	0.873611	0.265883	-0.376435	0.938008
Potri.001G079300	poptri	AT2G44900.1	ARABIDILLO-1	-0.239852	0.273062	0.127406	0.867574	-0.367257	0.0375232	-0.560887	0.000621488	-0.696514	1.4044e-05	-0.135626	0.839201	-0.839147	0.00467673	-0.684198	0.0146358	-0.165596	0.914683	-0.663223	0.0505795	-0.927269	0.000913686	-0.494922	0.177054	0.175925	0.957683	-0.243071	0.663395	-0.329326	1	-0.201449	1	-0.15588	1	-0.0455692	1	-0.0465002	1	0.517672	0.313503	-0.564172	0.0543655	-0.465496	0.148951	0.0124211	1
Potri.001G079400	poptri	AT5G51180.1		0.275834	0.243603	-0.18794	0.765114	0.463774	0.0155871	0.706543	8.39775e-05	0.442618	0.028539	-0.263926	0.49362	0.553102	0.0765803	1.32909	1.62515e-08	0.172826	0.885589	0.315663	0.601362	0.619798	0.0215458	0.409321	0.264732	-0.237439	0.812246	-0.709289	0.0103446	0.236496	1	-0.118991	1	-0.106707	1	-0.0122834	1	0.656993	0.0174758	-0.486984	0.287	1.14398	1.33515e-06	0.185143	0.639323	-0.0130494	1
Potri.001G079501	poptri	AT5G61580.1	PFK4	0.0331106	0.988733	-0.0626155	1	0.0957261	0.711693	0.0778808	0.808204	0.0308108	0.982099	-0.0470699	1	-0.0410139	1	0.178049	0.648943	0.0743896	1	0.257515	0.777663	-0.314692	0.337447	0.109291	0.944448	0.298529	0.716094	-0.492741	0.152171	0.0349014	1	0.144861	1	-0.045258	1	0.190119	1	0.363923	0.331149	0.0701455	1	0.293778	0.376433	-0.427346	0.166885	-0.193482	0.860464
Potri.001G079600	poptri	AT5G07580.1		-0.738929	0.295621	-0.600723	0.712564	-0.138207	0.929352	-0.100557	0.966766	0.92987	0.139987	1.03043	0.257675	0.377943	0.950781	-1.00713	0.391751	0.189561	1	1.23748	0.538898	0.960394	0.428439	0.568281	0.836501	0.859536	0.833474	1.96753	0.09645	0.37872	1	-0.231498	1	-0.325314	1	0.0938163	1	-1.61657	0.193537	-0.513696	0.977792	-1.10288	0.350368	-0.508583	0.780032	-0.994512	0.707163
Potri.001G079700	poptri	AT1G64260.1		NA	NA	NA	NA	NA	NA	NA	NA	NA	NA	NA	NA	NA	NA	NA	NA	NA	NA	NA	NA	NA	NA	NA	NA	NA	NA	NA	NA	NA	NA	NA	NA	NA	NA	NA	NA	NA	NA	NA	NA	NA	NA	NA	NA	NA	NA
Potri.001G079800	poptri	AT5G51190.1		0.305375	0.667609	-0.54169	0.620429	0.847065	0.0501739	0.52778	0.285175	1.23143	0.00298292	0.70365	0.341778	0.871075	0.387142	0.848712	0.267393	-0.0248174	1	1.13886	0.26662	2.28576	0.00040594	0.209867	0.984436	0.267784	1	1.43705	0.0663317	0.234684	1	-0.131059	1	0.0303134	1	-0.161372	1	-0.153422	0.997373	-0.865579	0.603308	0.712157	0.388777	1.01584	0.177017	-0.898678	0.528788
Potri.001G079900	poptri	AT4G17500.1	ATERF-1,ERF-1	-0.874994	0.112575	-0.57758	0.65609	-0.297414	0.6679	0.907159	0.0715872	0.721551	0.201389	-0.185607	1	1.69396	0.0222361	-0.517456	0.568878	1.00405	0.390377	0.568662	0.841836	1.21711	0.0896414	0.149025	1	-1.1253	0.400382	1.73456	0.021886	-0.855027	1	-0.491701	1	-0.173861	1	-0.31784	1	-2.70312	5.88503e-05	-0.863769	0.608094	-1.83935	0.00571651	0.156745	0.957361	-0.593498	0.779105
Potri.001G080000	poptri	AT4G25140.1	OLE1,OLEO1	0.259861	0.744927	-0.462147	0.723825	0.722009	0.116575	1.23587	0.00461352	0.80044	0.11654	-0.435426	0.687988	1.07648	0.184854	2.27663	0.000150655	-0.115637	1	0.468427	0.913061	0.958015	0.211901	0.911657	0.343215	-0.608055	0.719834	-1.31862	0.0363435	1.02729	0.791941	-0.451978	1	-0.308545	1	-0.143434	1	0.748169	0.285392	-1.50066	0.0960055	2.24883	5.6332e-05	0.0376093	1	0.134685	1
Potri.001G080100	poptri	AT5G07500.1	PEI1	0.905821	0.987062	0	1	0.869235	0.962546	0	1	0.302155	0.996999	1.09178	1	0	1	0	1	0	1	0	1	2.16978	0.923883	0	1	0	1	3.20051	0.926078	0	1	0	1	0	1	0	1	0	1	0	1	0	1	2.88104	0.879078	0	1
Potri.001G080200	poptri	AT5G51230.1	AtEMF2,CYR1,EMF2,VEF2	-0.284527	0.0475517	-0.0168605	1	-0.267666	0.0461881	0.0965161	0.608364	0.198045	0.200943	0.101529	0.839135	0.0780338	0.959144	-0.136495	0.65092	0.366629	0.259904	0.27786	0.498768	-0.126924	0.696014	0.450022	0.0678157	0.199826	0.788482	0.00957078	1	0.0833923	1	-0.0802074	1	-0.177905	1	0.0976975	1	-0.294736	0.289649	0.11069	0.975255	-0.405427	0.0604595	-0.484991	0.0227392	-0.00574286	1
Potri.001G080300	poptri	AT5G61620.1		0.585226	0.996362	0.677781	1	-0.0925549	0.998686	-0.789615	0.966766	-1.30081	0.93977	-0.511199	1	0	1	-3.02486	0.848876	1.4931	1	0	1	-2.30473	0.913717	0	1	0	1	0	1	-2.33104	1	1.87506	1	0	1	1.85678	1	0	1	2.21172	1	-2.66117	0.892378	0	1	0	1
Potri.001G080400	poptri	AT1G02130.1	ARA-5,ARA5,ATRAB1B,ATRABD2A,RA-5,RABD2A	0.261377	0.0613176	-0.202481	0.47612	0.463857	0.000176535	0.0390093	0.90393	0.115089	0.529635	0.0760794	0.923602	-0.0908043	0.863805	0.424543	0.00943263	-0.189751	0.601395	0.000425738	1	0.543912	0.000746943	-0.178492	0.52543	0.0912301	0.981805	0.119369	0.742181	0.0112593	1	-0.104715	1	-0.113487	1	0.00877231	1	0.410632	0.0259136	-0.212434	0.612962	0.623066	6.90967e-05	0.438772	0.00815642	-0.292405	0.325993
Potri.001G080500	poptri	AT5G61630.1		NA	NA	NA	NA	NA	NA	NA	NA	NA	NA	NA	NA	NA	NA	NA	NA	NA	NA	NA	NA	NA	NA	NA	NA	NA	NA	NA	NA	NA	NA	NA	NA	NA	NA	NA	NA	NA	NA	NA	NA	NA	NA	NA	NA	NA	NA
Potri.001G080600	poptri	AT5G07480.1	KUOX1	NA	NA	NA	NA	NA	NA	NA	NA	NA	NA	NA	NA	NA	NA	NA	NA	NA	NA	NA	NA	NA	NA	NA	NA	NA	NA	NA	NA	NA	NA	NA	NA	NA	NA	NA	NA	NA	NA	NA	NA	NA	NA	NA	NA	NA	NA
Potri.001G080700	poptri	AT5G07475.1		0.426762	0.754831	-0.612202	0.824454	1.03896	0.188504	1.10864	0.16183	0.166601	0.964879	-0.942035	0.531044	1.27806	0.527723	-0.293653	0.931592	1.96009	0.353187	-0.663658	0.999963	0.611134	0.760074	0.355893	1	-1.94171	0.424793	0.904786	0.711441	-1.6042	1	0.41755	1	-1.18966	1	1.60721	1	-1.15416	0.544913	-0.507632	1	-0.646528	0.747732	1.69234	0.225515	-0.170112	1
Potri.001G080900	poptri	AT2G43000.1	anac042,NAC042	0.620144	0.522013	-0.297439	0.975829	0.917583	0.209878	-0.20742	0.905499	1.42111	0.0425228	1.62853	0.070332	0.650794	0.826305	0.559415	0.739264	-1.46516	0.461024	1.62932	0.348168	3.09335	0.00210712	-0.412584	0.940611	0.978524	0.775819	2.53394	0.0189688	1.05258	1	0.019713	1	0.987923	1	-0.96821	1	-0.0716661	1	-1.12803	0.737659	1.05637	0.428189	1.48375	0.171651	-1.05398	0.68257
Potri.001G081000	poptri	AT4G19610.1		-0.31582	0.588865	0.172996	0.963576	-0.488816	0.237356	-0.117939	0.901067	-0.0716421	0.976823	0.046297	1	0.0499641	1	-0.556814	0.542781	0.147795	1	-0.0873192	1	-0.342023	0.789102	0.20774	0.987598	-0.137283	1	0.214791	0.967465	0.0599448	1	-0.0104919	1	0.0324516	1	-0.0429435	1	-0.61727	0.582585	0.130282	1	-0.747552	0.351269	-0.265196	0.870269	0.32751	0.950519
Potri.001G081100	poptri	AT3G06260.1	GATL4	0.330696	0.288414	-0.361655	0.545057	0.692351	0.00451939	-0.217251	0.506223	-0.155861	0.722969	0.0613894	1	-0.234597	0.794736	0.209974	0.687137	-0.561352	0.340322	-0.0197626	1	0.514635	0.186182	-1.00329	0.0075188	0.214835	0.959065	0.304662	0.635481	-0.441939	1	-0.0217155	1	0.0416943	1	-0.0634098	1	0.422855	0.398693	-0.28506	0.868466	0.707916	0.0513032	0.512682	0.195464	-0.941834	0.061054
Potri.001G081200	poptri	AT1G72700.1		-0.485202	0.43958	-0.583835	0.615876	0.0986332	0.949267	0.140925	0.903191	0.437302	0.494799	0.296378	0.89637	-0.102896	1	0.780392	0.417313	-0.375557	0.9653	0.786213	0.72753	0.188128	0.949474	0.260496	0.974987	0.889109	0.688823	-0.592264	0.718894	0.636053	1	-0.6129	1	-0.30875	1	-0.30415	1	0.270387	0.943517	-0.581411	0.893684	0.851798	0.37476	-1.21099	0.171296	-0.834467	0.67386
Potri.001G081300	poptri	AT1G80245.1		0.439639	0.0105299	0.0954585	0.930036	0.34418	0.039087	0.12826	0.586656	0.11839	0.673275	-0.00986965	1	0.138611	0.916081	0.28112	0.434775	-0.0562461	1	-0.0592015	1	0.319427	0.376228	0.0761573	1	-0.197813	0.937959	0.0383073	1	0.132403	1	0.256657	1	0.114891	1	0.141766	1	0.399165	0.301793	-0.0799663	1	0.479132	0.1246	0.635285	0.0360171	0.25025	0.790166
Potri.001G081400	poptri	AT1G31320.1	LBD4	-0.0347611	0.996362	-0.488712	0.735095	0.453951	0.434867	0.157722	0.89186	-0.0614064	0.995514	-0.219128	0.974894	0.520234	0.746947	0.119346	0.983526	-0.190371	1	-0.620574	0.822937	1.19639	0.119362	-1.03256	0.314986	-1.14081	0.425729	1.07704	0.256975	-0.842192	1	-0.589077	1	-0.1131	1	-0.475977	1	-0.989964	0.293182	-0.823704	0.672569	-0.16626	0.953768	1.22788	0.111064	-0.525089	0.852127
Potri.001G081450	poptri			-0.349409	0.742133	-0.774017	0.608493	0.424608	0.609304	0.929536	0.184671	0.611781	0.506171	-0.317755	0.930627	1.27234	0.429554	1.22894	0.399775	0.366443	1	0.579012	0.999254	1.86935	0.158224	-0.788625	0.787119	-0.693328	0.888315	0.640406	0.753483	-1.15507	1	-0.854238	1	0.0293068	1	-0.883545	1	-0.897635	0.521825	-0.87659	0.797072	-0.0210444	1	0.436099	0.812244	-1.33833	0.577411
Potri.001G081500	poptri	AT1G31330.1	PSAF	-0.598963	0.206022	0.355102	0.791025	-0.954064	0.0143458	-0.831826	0.0373123	-0.62783	0.16262	0.203995	0.95433	-0.522812	0.714617	-1.74982	0.00682788	-0.214304	1	-0.466407	0.92812	-1.09566	0.125163	-0.205785	0.984068	0.0564041	1	0.654162	0.573003	0.0085192	1	-0.0231233	1	0.148547	1	-0.17167	1	-1.25013	0.121033	0.457054	0.913235	-1.70719	0.00955578	-0.652375	0.456428	0.409169	0.90543
Potri.001G081600	poptri	AT5G45190.1		0.0762207	0.706951	0.0594745	0.946429	0.0167462	0.982629	0.014641	0.981667	-0.0191114	0.98667	-0.0337524	1	-0.0150538	1	0.215452	0.331428	-0.166375	0.758382	0.0915006	1	-0.0439725	0.953705	-0.107112	0.847728	0.106554	0.977284	-0.259424	0.338892	0.0592631	1	0.0411221	1	0.176552	1	-0.13543	1	0.271628	0.283012	0.0252307	1	0.246397	0.257407	-0.094351	0.798842	-0.0220606	1
Potri.001G081700	poptri			NA	NA	NA	NA	NA	NA	NA	NA	NA	NA	NA	NA	NA	NA	NA	NA	NA	NA	NA	NA	NA	NA	NA	NA	NA	NA	NA	NA	NA	NA	NA	NA	NA	NA	NA	NA	NA	NA	NA	NA	NA	NA	NA	NA	NA	NA
Potri.001G081800	poptri			NA	NA	NA	NA	NA	NA	NA	NA	NA	NA	NA	NA	NA	NA	NA	NA	NA	NA	NA	NA	NA	NA	NA	NA	NA	NA	NA	NA	NA	NA	NA	NA	NA	NA	NA	NA	NA	NA	NA	NA	NA	NA	NA	NA	NA	NA
Potri.001G081900	poptri	AT1G22860.1		-0.00764755	1	0.0149206	1	-0.0225681	0.984948	0.0969474	0.696826	0.0775471	0.822178	-0.0194003	1	0.120607	0.935605	0.143988	0.76299	0.0228172	1	0.219004	0.897188	-0.0918333	0.897335	0.0966999	0.973524	0.0983973	1	-0.235821	0.678613	0.0738827	1	0.086931	1	0.0900149	1	-0.00308393	1	0.110312	0.923838	-0.00777492	1	0.118087	0.844183	-0.223907	0.596939	-0.0322895	1
Potri.001G082000	poptri	AT5G16950.1		0.132748	0.553209	-0.088009	0.919938	0.220756	0.169036	0.366775	0.0127423	0.228832	0.18634	-0.137944	0.756919	0.346574	0.251582	0.71603	0.000710806	0.0520136	1	0.00560339	1	0.626174	0.00445853	0.071272	0.979943	-0.340971	0.461449	-0.0898559	0.925005	0.0192585	1	-0.207878	1	-0.0124485	1	-0.19543	1	0.161578	0.705648	-0.307009	0.54661	0.468587	0.0382619	0.412693	0.0817086	0.0532202	1
Potri.001G082100	poptri	AT5G16780.1	DOT2,MDF	0.0647306	0.845125	0.0431756	1	0.021555	0.979477	-0.154137	0.368252	-0.0209382	0.99152	0.133199	0.75393	-0.276509	0.525118	-0.0967661	0.854517	-0.0936958	1	0.0189821	1	-0.11259	0.816153	0.0272514	1	0.295491	0.688061	-0.0158236	1	0.120947	1	0.0488467	1	-0.0191953	1	0.0680419	1	0.22859	0.60924	0.163618	0.938256	0.0649716	0.943304	-0.0827252	0.90789	-0.010926	1
Potri.001G082150	poptri	AT3G54780.1		-0.655966	0.00146004	0.0747325	0.999766	-0.730699	0.000260514	1.66013	6.22031e-21	2.07341	6.90567e-33	0.413281	0.175317	1.96666	1.13502e-13	1.12298	5.52071e-05	1.93263	2.25386e-13	2.60155	1.28379e-24	1.47026	1.36371e-07	2.16736	1.58813e-17	0.634899	0.159193	0.34728	0.432957	0.234735	1	0.0219515	1	0.247652	1	-0.2257	1	-0.82172	0.00699523	0.213623	0.888952	-1.03534	0.000121225	-1.10934	4.20086e-05	-0.186541	0.886125
Potri.001G082200	poptri	AT5G48655.2		0.637967	0.0986455	-0.296287	0.830351	0.934253	0.00650641	0.17162	0.79228	0.599571	0.136592	0.427951	0.559875	-0.395807	0.759571	1.22314	0.0265106	-0.264485	0.976731	-0.0500888	1	1.80468	0.000708155	0.0809001	1	0.345718	0.941354	0.581531	0.402846	0.345385	1	-0.656848	1	-0.375696	1	-0.281152	1	0.962103	0.112805	-0.244375	1	1.20648	0.0207908	1.19792	0.0146442	-0.244707	0.962401
Potri.001G082266	poptri			-0.325555	0.343784	-0.171055	0.896799	-0.1545	0.69526	0.157712	0.713183	0.306483	0.385184	0.148771	0.931942	0.105213	1	0.473241	0.416751	-0.119807	1	0.615693	0.504991	0.265469	0.743478	0.00965139	1	0.51048	0.687759	-0.207772	0.900406	0.129458	1	-0.336386	1	0.131588	1	-0.467974	1	0.0316417	1	-0.0934316	1	0.125073	0.929622	-0.68661	0.186459	-0.474454	0.676005
Potri.001G082332	poptri	AT1G31335.1		0.090704	0.981475	-0.178865	0.983777	0.269569	0.657816	0.117929	0.925098	-0.0514131	0.995514	-0.169342	0.994655	-0.0398852	1	-0.309517	0.828756	0.862674	0.639858	-0.342707	1	-0.386324	0.767596	0.714544	0.64069	-0.302822	1	-0.0768067	1	-0.14813	1	0.192535	1	-0.893494	1	1.08603	1	-0.0770967	1	0.00906545	1	-0.0861621	1	0.148918	0.971546	0.163757	1
Potri.001G082400	poptri	AT4G24120.1	ATYSL1,YSL1	-2.44031	1.36628e-05	-0.222219	0.962291	-2.21809	0.000122682	-0.600274	0.321366	-0.488382	0.499353	0.111892	1	-0.748174	0.582711	-2.45929	0.0813067	0.180615	1	-0.409775	0.993885	-0.351272	0.891852	-0.653928	0.688542	0.338399	1	2.10801	0.253789	-0.834543	1	-2.03767	1	-0.494402	1	-1.54327	1	-3.74878	0.00435088	0.434387	0.956863	-4.18317	0.000381612	-1.97917	0.0393672	-0.738554	0.729628
Potri.001G082500	poptri	AT4G24110.1		0.220388	0.92672	0.302794	0.974646	-0.0824063	0.989326	0.833709	0.298854	-0.214934	0.93943	-1.04864	0.371941	1.43012	0.535185	0.817633	0.640403	0.279994	1	-0.196604	1	-0.12655	1	-0.292317	1	-1.62672	0.596376	-0.944183	0.701163	-0.572311	1	0.50072	1	0.842763	1	-0.342043	1	-0.111766	1	-0.307362	1	0.195596	0.97268	0.570773	0.846153	0.747049	0.919134
Potri.001G082600	poptri	AT1G64690.1	BLT	0.183483	0.986473	0.603281	0.891913	-0.419798	0.779671	-0.317171	0.878962	0.257787	0.93977	0.574957	0.906423	0.689641	0.905786	-2.73012	0.0692511	1.72955	0.572493	0.56637	1	-1.39216	0.441677	2.59595	0.168261	-0.123271	1	1.33797	0.617571	0.866402	1	1.68744	1	-0.662303	1	2.34974	1	-1.73233	0.418355	0.377604	1	-2.10993	0.195801	-0.271091	0.971546	1.36728	0.743291
Potri.001G082700	poptri	AT4G24150.1	AtGRF8,GRF8	-0.593851	0.566222	-0.122473	1	-0.471378	0.611686	-3.00948	8.22976e-07	-2.11869	0.000889086	0.89079	0.55139	-2.64488	0.0260129	-5.0934	4.51571e-06	-2.13581	0.150314	-1.87426	0.221067	-1.99639	0.074229	-2.61739	0.0272234	0.770612	0.92209	3.09702	0.025475	-0.481573	1	-0.0462031	1	-0.128097	1	0.0818935	1	-2.49473	0.0908417	0.380966	1	-2.8757	0.0211035	-0.168326	0.978529	-0.871219	0.817521
Potri.001G082800	poptri	AT4G19550.1		0.537817	0.176214	-0.331864	0.76736	0.869681	0.00953861	0.610287	0.0946684	0.488531	0.238213	-0.121756	1	0.64046	0.502742	0.811097	0.194344	0.352104	0.916704	-0.175059	1	1.06113	0.0780457	0.480284	0.6984	-0.815519	0.518929	0.25003	0.897811	0.12818	1	0.0653978	1	-0.432089	1	0.497487	1	0.236035	0.898842	-0.720446	0.61456	0.956481	0.114213	1.30158	0.0237488	0.223254	0.998081
Potri.001G082900	poptri	AT1G56140.1		-0.74845	0.0631576	-0.485617	0.593568	-0.262832	0.591225	-0.46481	0.26751	-0.168946	0.835003	0.295864	0.823319	-0.217938	0.967389	-0.681775	0.350428	-0.438949	0.848156	0.62759	0.722569	-0.640337	0.397638	-0.534226	0.654779	0.845527	0.560118	0.0414381	1	-0.0952775	1	-0.14445	1	0.00420291	1	-0.148652	1	-0.608287	0.546211	-0.216808	1	-0.391479	0.685576	-1.41238	0.0261081	-1.15761	0.279131
Potri.001G083000	poptri			0.842361	0.193501	-0.482948	0.824454	1.32531	0.0168681	0.902816	0.143188	0.419815	0.65235	-0.483001	0.77177	0.575399	0.746094	2.70939	0.00132055	-0.0849875	1	-0.334378	1	2.74664	0.00152924	-1.03251	0.453377	-0.909777	0.642868	0.0372502	1	-0.947527	1	-1.22648	1	-0.0659038	1	-1.16057	1	0.90752	0.324159	-0.72629	0.785537	1.63381	0.0232629	1.85455	0.0105596	-0.76404	0.764545
Potri.001G083100	poptri	AT5G42090.1		0.250162	0.313177	-0.17995	0.781463	0.430112	0.0269388	-0.00730019	1	0.0485745	0.957002	0.0558747	1	-0.0794781	1	0.391212	0.23285	-0.286591	0.698569	0.0954955	1	0.547535	0.0761016	-0.482953	0.217021	0.174974	0.965055	0.156323	0.856485	-0.196361	1	-0.0727831	1	0.067392	1	-0.140175	1	0.397907	0.323644	-0.139721	0.995491	0.537628	0.0835087	0.379256	0.279495	-0.511056	0.332361
Potri.001G083200	poptri	AT1G02800.1	ATCEL2,CEL2	1.31098	0.244445	0.767713	0.830164	0.543271	0.66984	0.487972	0.756403	0.703659	0.627971	0.215687	1	1.62469	0.565984	-1.01534	0.597645	0.641844	0.994952	-1.22252	0.952264	0.432716	0.898615	1.94705	0.397917	-2.84722	0.39108	1.44806	0.530584	1.30521	1	1.99764	1	0.340316	1	1.65733	1	-0.64239	0.882825	-0.642533	1	0.000143155	1	3.65288	0.0350934	3.50989	0.194067
Potri.001G083300	poptri	AT1G64680.1		-0.452076	0.438816	0.39255	0.780479	-0.844626	0.0496326	-1.11875	0.00642451	-1.12612	0.00728798	-0.00736087	1	-1.02668	0.335514	-1.83284	0.0121541	-0.500663	0.868467	-1.15076	0.345816	-1.41532	0.0681984	-0.737855	0.56914	-0.124087	1	0.417522	0.840232	-0.237192	1	-0.123521	1	0.0584352	1	-0.181956	1	-0.929689	0.380728	0.584448	0.873213	-1.51414	0.0489016	-0.388081	0.779053	0.471343	0.897489
Potri.001G083400	poptri	AT4G24140.1		-0.430574	0.715796	0.183911	1	-0.614485	0.44519	0.179988	0.924869	-0.591849	0.534702	-0.771838	0.619102	0.190015	1	-1.50083	0.194344	1.98142	0.198271	-1.04411	0.737977	-1.11693	0.384591	0.902837	0.665092	-1.23413	0.669786	0.383894	0.94722	-1.07858	1	0.0276309	1	-1.23483	1	1.26246	1	-1.66321	0.219628	0.556574	0.973883	-2.21979	0.0390538	-0.0451924	1	0.712117	0.877001
Potri.001G083500	poptri	AT1G32640.1	ATMYC2,JAI1,JIN1,MYC2,RD22BP1,ZBF1	2.20455	0.32603	-0.954102	0.953742	3.15866	0.0839089	-0.703348	0.850472	0.0792741	1	0.782622	0.981502	0.294323	1	-0.752767	0.955772	-1.59957	0.992058	-0.830327	1	1.80082	0.756606	-1.79975	0.908077	-1.12465	1	2.55359	0.730163	0	1	1.43531	1	0.0182899	1	1.41702	1	0.388225	1	-1.8756	0.989755	2.26383	0.704145	4.06646	0.37489	-0.951128	1
Potri.001G083600	poptri	AT1G14430.1		-1.21098	0.441238	0.0741698	1	-1.28515	0.327643	-0.836261	0.602082	-0.573349	0.807081	0.262912	1	0.0253657	1	-5.19049	0.00324243	1.55905	0.761096	-0.394964	1	-1.61276	0.48509	1.4659	0.688327	-0.42033	1	3.57773	0.109916	-0.0931442	1	0.152116	1	-1.31892	1	1.47104	1	-5.06374	0.0101291	0.214758	1	-5.27849	0.00298066	-1.06568	0.72935	0.541943	1
Potri.001G083700	poptri	AT2G46680.1	ATHB-7,ATHB7,HB-7	2.79421	6.6798e-05	0.208754	1	2.58546	0.00022506	1.17282	0.141465	0.632782	0.56392	-0.540036	0.848713	0.227386	1	2.97829	0.00564452	0.998888	0.764865	-1.02364	0.832344	3.0924	0.00449395	-0.0451971	1	-1.25103	0.730239	0.114102	1	-1.04408	1	0.287491	1	-0.283484	1	0.570974	1	3.0384	0.00970846	0.488018	1	2.55038	0.0195457	4.40353	4.39644e-05	0.69496	0.91405
Potri.001G083800	poptri	AT1G26665.1		0.451085	0.0183382	-0.128822	0.878751	0.579907	0.00104837	0.274954	0.16984	0.271399	0.204149	-0.00355491	1	0.254171	0.403922	0.770994	2.84245e-05	-0.138045	0.867911	-0.105618	1	1.01456	4.19846e-08	-0.0763343	0.95377	-0.359788	0.321789	0.243562	0.39485	0.0617106	1	-0.12155	1	-0.00605542	1	-0.115494	1	0.395274	0.0827151	-0.398271	0.229691	0.793545	1.3934e-05	0.998625	3.38211e-08	0.0232278	1
Potri.001G083900	poptri	AT2G46660.1	CYP78A6	-1.58453	0.00360893	-0.562692	0.721383	-1.02184	0.0629197	-0.42197	0.564499	-0.780891	0.21526	-0.35892	0.890411	-0.249443	1	-1.17299	0.264176	0.188658	1	-0.0637458	1	-1.4713	0.145001	-0.778514	0.671004	0.185697	1	-0.298313	0.962154	-0.967172	1	-0.816245	1	-0.466847	1	-0.349398	1	-1.73979	0.123226	-0.0287465	1	-1.71104	0.0811593	-2.2238	0.0184334	-1.18161	0.56825
Potri.001G084000	poptri	AT1G64660.1	ATMGL,MGL	0.028844	0.996362	-0.878587	0.230813	0.907431	0.0215974	-0.530897	0.235745	-0.690976	0.117218	-0.160078	0.994612	-0.64461	0.49629	0.0319643	1	-0.778982	0.469698	-1.25253	0.0863883	0.660309	0.335748	-1.5359	0.0127783	-0.607915	0.744165	0.628345	0.510159	-0.756922	1	-0.92153	1	-0.76136	1	-0.16017	1	-0.244955	0.903323	-0.895732	0.459006	0.650777	0.353727	0.991305	0.119845	-1.04474	0.306051
Potri.001G084100	poptri	AT3G50790.1		-1.15394	0.743832	-0.713174	0.994803	-0.440764	0.940507	-0.25431	0.981667	-0.633913	0.913497	-0.379603	1	-0.158579	1	0.871774	0.961402	-1.59957	1	-1.61268	1	0	1	0.113737	1	-1.4541	1	-1.18238	0.982605	1.7133	1	-1.8632	1	-0.764065	1	-1.09914	1	-0.832849	1	-2.20505	0.982473	1.3722	0.906809	-0.561126	0.994165	0.962352	1
Potri.001G084200	poptri	AT4G24130.1		0.140007	0.837602	-0.202308	0.888714	0.342315	0.32172	-0.127837	0.82633	0.0189264	0.997938	0.146763	0.963604	0.140455	1	-0.538304	0.391439	-0.0143966	1	-0.207404	1	0.0457031	1	0.203191	0.9507	-0.347859	0.939179	0.584008	0.484255	0.217588	1	0.284714	1	-0.278148	1	0.562862	1	-0.394045	0.693353	-0.433	0.858686	0.0389546	1	0.537822	0.427021	0.132447	1
Potri.001G084300	poptri	AT5G41940.1		0.17746	0.291768	-0.155144	0.672184	0.332604	0.0116703	-0.299608	0.0256259	-0.344053	0.0101625	-0.0444452	1	-0.42164	0.113705	-0.0240573	1	-0.454659	0.126685	-0.26488	0.582072	-0.181774	0.528955	-0.581982	0.0126406	0.15676	0.916918	-0.157716	0.739714	-0.127323	1	0.0144253	1	-0.0388976	1	0.0533229	1	0.412008	0.118397	-0.0719165	1	0.483925	0.0293347	0.0975318	0.829668	-0.355999	0.38513
Potri.001G084400	poptri	AT4G24120.1	ATYSL1,YSL1	0.061786	0.994785	-0.0942723	1	0.156058	0.789771	0.0235525	0.998433	-0.0454962	0.995514	-0.0690487	1	-0.353195	0.754497	0.64398	0.236785	-0.42108	0.762159	0.20294	1	-0.700954	0.197604	0.154039	0.980948	0.556135	0.691035	-1.34493	0.0114545	0.575119	1	-0.03938	1	-0.0574209	1	0.018041	1	0.957795	0.100149	-0.125306	1	1.0831	0.0288594	-0.943274	0.0687725	-0.106322	1
Potri.001G084500	poptri	AT4G24090.1		-0.216755	0.740719	0.478379	0.578483	-0.695134	0.0517116	0.183639	0.756275	0.337637	0.49063	0.153998	0.982089	0.185191	0.992383	-0.179372	0.916857	0.590192	0.718082	0.328269	1	-0.0925248	0.986431	0.809005	0.384859	0.143078	1	0.0868476	1	0.218813	1	0.0328744	1	0.168111	1	-0.135237	1	-0.331689	0.840212	0.573112	0.815977	-0.904801	0.196097	-0.387919	0.70923	0.648847	0.697319
Potri.001G084600	poptri	AT5G41960.1		0.29989	0.284718	0.183724	0.8322	0.116165	0.735608	0.0472033	0.95097	0.00781149	1	-0.0393918	1	-0.0775008	1	0.607237	0.100962	-0.430449	0.562656	-0.225843	0.962802	0.305827	0.520822	-0.0387608	1	-0.148343	1	-0.301411	0.638113	0.391688	1	-0.138383	1	0.226899	1	-0.365281	1	0.546355	0.213548	-0.12605	1	0.672405	0.0621557	0.393288	0.375091	0.413981	0.611667
Potri.001G084700	poptri	AT4G10730.1		-0.0925637	0.763275	-0.115687	0.8683	0.0231234	0.982827	-0.192721	0.297684	-0.0464457	0.937104	0.146275	0.762064	-0.335908	0.460394	-0.0655987	0.94307	-0.183072	0.88618	0.0285221	1	-0.0252161	1	-0.146891	0.879546	0.36443	0.614756	0.0403826	1	0.0361803	1	-0.163231	1	-0.105673	1	-0.0575577	1	0.107078	0.929636	0.047163	1	0.0599153	0.965058	-0.216969	0.609966	-0.281087	0.724886
Potri.001G084800	poptri			-0.246404	0.996362	-0.144913	1	-0.101491	0.991887	-1.11022	0.760343	0.701851	0.912083	1.81207	0.792425	-1.66209	0.982087	-0.0689576	1	-1.59956	1	0.552885	1	1.46069	0.92082	0.0372617	1	2.21497	1	1.52965	0.972555	1.63682	1	-1.0808	1	0.018332	1	-1.09913	1	0.512327	1	0	1	0.431469	1	-0.172994	1	-0.497291	1
Potri.001G084900	poptri	AT4G10750.1		0.816522	0.00648867	0.00574277	1	0.810779	0.00470299	0.172917	0.716839	0.00240579	1	-0.170511	0.925822	0.00744808	1	0.907413	0.0459016	-0.617587	0.538016	-0.0324654	1	0.394155	0.522128	-0.358428	0.73815	-0.0399135	1	-0.513258	0.428272	0.259159	1	0.315302	1	0.303071	1	0.0122308	1	1.21527	0.00967013	-0.321963	0.926423	1.53723	0.000364581	0.741922	0.144002	-0.0228911	1
Potri.001G084966	poptri	AT1G64650.1		0.711623	0.673098	1.61437	0.420573	-0.902749	0.363772	-1.05024	0.382576	0.491414	0.76748	1.54165	0.319276	-3.16013	0.25355	-1.78311	0.356453	1.055	0.906659	-0.0792944	1	-0.640395	0.830911	2.21128	0.367383	3.08083	0.437837	1.14272	0.770438	1.15628	1	0.609757	1	-0.614876	1	1.22463	1	1.98677	0.554666	3.60025	0.27705	-1.61347	0.418655	0.0486564	1	1.67569	0.579718
Potri.001G085032	poptri	AT1G64650.1		-0.697142	0.996362	-0.604588	1	0	1	0	1	-0.0184344	1	0.771188	1	0	1	0	1	0	1	0.857458	1	0	1	0	1	1.55776	1	0	1	0	1	0	1	0	1	0	1	0	1	0	1	0	1	-1.28708	0.97492	-1.67708	1
Potri.001G085100	poptri	AT1G64640.1	AtENODL8,ENODL8	0.37622	0.722761	0.619087	0.718222	-0.242866	0.812402	-0.18472	0.901067	0.123124	0.966182	0.307844	0.950839	-0.415503	0.92414	-1.30571	0.210141	1.40904	0.403206	-0.608842	0.95772	-0.210854	0.956971	1.54624	0.229924	-0.193339	1	1.09486	0.460235	0.1372	1	0.500511	1	-0.84419	1	1.3447	1	-0.389701	0.910598	0.980348	0.74562	-1.37005	0.191025	0.898499	0.476235	1.31089	0.500111
Potri.001G085200	poptri	AT4G10760.1	EMB1706,MTA	0.0108838	0.996362	0.116653	0.562378	-0.105769	0.255789	-0.182844	0.0300348	-0.094445	0.384927	0.0883992	0.682828	-0.103897	0.747444	-0.373032	0.00589158	-0.0667476	0.963473	-0.0252794	1	-0.195069	0.218143	-0.0569497	0.938504	0.0786176	0.975795	0.177962	0.388458	0.00979793	1	0.158533	1	0.114952	1	0.0435813	1	-0.110601	0.668045	0.152101	0.719258	-0.262703	0.0707944	-0.0112566	1	0.0832818	0.909091
Potri.001G085400	poptri	AT4G27745.1		-0.105824	0.753254	-0.248961	0.563693	0.143136	0.531253	0.0676584	0.8595	-0.0808605	0.842241	-0.148519	0.803766	0.254613	0.679255	0.178408	0.689808	-0.254437	0.781496	0.131008	1	-0.270096	0.49337	-0.1159	0.951752	-0.123606	1	-0.448504	0.273278	0.138537	1	0.0511029	1	0.00469791	1	0.046405	1	-0.0251024	1	-0.504352	0.38212	0.47925	0.139626	-0.35	0.347013	-0.24221	0.809808
Potri.001G085500	poptri	AT5G41990.1	ATWNK8,WNK8	0.523697	0.00807706	0.0772756	0.987873	0.446421	0.0190662	-0.0515882	0.928095	0.0931105	0.820507	0.144699	0.848612	-0.101324	0.978443	0.272575	0.483542	-0.289802	0.721399	-0.038764	1	0.607075	0.0568266	-0.280415	0.622803	0.0625599	1	0.3345	0.501934	0.0093869	1	0.168058	1	0.21409	1	-0.0460323	1	0.541957	0.153944	0.025612	1	0.516344	0.118552	0.813896	0.00771687	-0.027561	1
Potri.001G085600	poptri	AT4G10790.1		0.124725	0.307238	0.0247189	1	0.100006	0.377918	-0.0785225	0.544757	-0.0603515	0.722119	0.018171	1	-0.166431	0.597822	0.0512597	0.907899	-0.119599	0.859896	-0.117363	0.938541	0.0763925	0.811848	-0.137914	0.69749	0.0490677	1	0.0251329	1	-0.0183152	1	-0.0148533	1	0.0161487	1	-0.031002	1	0.202837	0.416836	0.0629802	1	0.139857	0.548942	0.178902	0.419419	-0.00440261	1
Potri.001G085700	poptri			NA	NA	NA	NA	NA	NA	NA	NA	NA	NA	NA	NA	NA	NA	NA	NA	NA	NA	NA	NA	NA	NA	NA	NA	NA	NA	NA	NA	NA	NA	NA	NA	NA	NA	NA	NA	NA	NA	NA	NA	NA	NA	NA	NA	NA	NA
Potri.001G085800	poptri	AT5G63830.1		0.489129	0.461035	-0.0892513	1	0.57838	0.28578	0.691345	0.21281	0.459435	0.523382	-0.23191	0.95852	1.03441	0.477356	0.513999	0.679139	0.481413	0.950377	0.0666542	1	0.437588	0.764194	0.814917	0.644478	-0.967756	0.686338	-0.0764108	1	0.333504	1	0.580426	1	-0.147873	1	0.728298	1	0.0600145	1	-0.70087	0.855426	0.760884	0.479258	0.95136	0.374623	0.600391	0.864638
Potri.001G085900	poptri	AT4G00910.1		-0.810399	0.80504	-0.551939	1	-0.258461	0.975433	0.364947	0.939011	0.205823	0.995514	-0.159125	1	0.0846458	1	-1.03075	0.899729	1.52185	0.962222	0.683516	1	-0.310605	1	0.123839	1	0.59887	1	0.720146	0.991952	-1.39801	1	-0.119041	1	-0.943488	1	0.824447	1	-1.23444	0.926666	0.493712	1	-1.72815	0.750933	-1.11316	0.885416	-1.50316	0.961525
Potri.001G086000	poptri	AT1G64625.2		0.330773	0.194212	-0.0071316	1	0.337905	0.136249	0.252372	0.327784	0.540136	0.0138354	0.287765	0.497136	-0.0429907	1	0.0422035	1	0.77443	0.117278	0.648881	0.197529	0.244899	0.616526	0.760033	0.0793829	0.691871	0.236505	0.202695	0.815552	-0.0143971	1	0.448705	1	-0.332133	1	0.780838	1	0.5339	0.227684	0.485288	0.539762	0.0486116	0.987623	0.0447236	0.991578	-0.22098	0.886147
Potri.001G086100	poptri	AT3G05675.2		0.0582622	0.871078	0.126156	0.795395	-0.0678941	0.766093	-0.257048	0.0825351	0.0404964	0.93977	0.297545	0.154653	-0.327724	0.338826	-0.234471	0.417095	-0.210884	0.748037	0.0598356	1	0.257518	0.367003	-0.209216	0.640828	0.38756	0.417655	0.491989	0.0817193	0.00166774	1	-0.0415685	1	0.172805	1	-0.214374	1	0.0516852	1	0.289646	0.644578	-0.237961	0.422616	0.156114	0.679425	-0.0962464	0.990977
Potri.001G086200	poptri	ATCG00180.1		NA	NA	NA	NA	NA	NA	NA	NA	NA	NA	NA	NA	NA	NA	NA	NA	NA	NA	NA	NA	NA	NA	NA	NA	NA	NA	NA	NA	NA	NA	NA	NA	NA	NA	NA	NA	NA	NA	NA	NA	NA	NA	NA	NA	NA	NA
Potri.001G086300	poptri	AT5G42000.1		0.1163	0.554157	-0.0208945	1	0.137194	0.372867	0.473263	0.000108112	0.500016	4.32113e-05	0.0267533	1	0.720649	0.00202606	0.486188	0.0307655	0.212153	0.726562	0.608942	0.0171045	0.551218	0.0150326	0.350633	0.255937	-0.111706	0.997827	0.0650298	0.972021	0.138481	1	0.221524	1	0.245006	1	-0.0234818	1	-0.0129369	1	-0.26349	0.661441	0.250553	0.343782	0.163799	0.619364	-0.0133033	1
Potri.001G086400	poptri	AT4G24060.1		-0.0214872	0.996362	0.0368495	1	-0.0583367	0.894835	-0.0503765	0.932842	-0.333323	0.126333	-0.282946	0.447967	-0.0536265	1	-0.0364393	1	-0.0545868	1	-0.738775	0.0264358	0.18469	0.668476	-0.483212	0.205693	-0.685149	0.116819	0.221129	0.707355	-0.428625	0.90648	-0.341482	1	-0.0389004	1	-0.302582	1	-0.324295	0.445654	-0.0398607	1	-0.284434	0.427172	0.581983	0.0559528	0.216663	0.842406
Potri.001G086500	poptri	AT1G30480.1	DRT111	-0.0559499	1	-0.283992	1	0.228042	0.991338	-1.43081	0.85537	-1.30081	0.903015	0.129994	1	-2.57334	0.97902	-1.03073	1	0	1	-2.70332	1	-1.27238	0.979878	0.123837	1	0	1	-0.241643	1	0.761603	1	-1.03029	1	-1.85472	1	0.824433	1	0.512321	1	0	1	0.431465	1	0	1	0.972441	1
Potri.001G086600	poptri	AT5G24320.1		-0.0571659	0.910987	-0.148179	0.791805	0.0910128	0.71289	-0.349193	0.0372515	-0.16476	0.464422	0.184433	0.645229	-0.494257	0.125518	-0.367786	0.201555	-0.189848	0.844371	-0.253502	0.750336	0.145616	0.728191	-0.407328	0.259557	0.240755	0.809283	0.513402	0.101193	-0.21748	1	-0.239588	1	-0.204405	1	-0.0351831	1	-0.113118	0.895013	0.100003	1	-0.213121	0.54667	0.159529	0.70923	-0.358232	0.506355
Potri.001G086700	poptri	AT5G49330.1	ATMYB111,MYB111,PFG3	-0.651529	0.490786	-1.66479	0.159865	1.01326	0.171293	-0.440801	0.662925	-0.203453	0.931835	0.237348	1	-0.741649	0.808017	0.475997	0.836837	-0.946551	0.814806	0.0802306	1	0.665722	0.726356	-1.45248	0.460236	0.821879	0.919637	0.189725	1	-0.505929	1	-1.29256	1	-1.13638	1	-0.156174	1	-0.0749116	1	-1.34129	0.709498	1.26637	0.394504	-0.707066	0.714862	-2.66909	0.159328
Potri.001G086800	poptri	AT1G64600.1		-0.120374	0.635221	0.0653169	0.983344	-0.185691	0.296131	0.571271	7.98032e-05	0.439636	0.00448995	-0.131634	0.798485	0.707165	0.0112103	0.586166	0.0232788	0.40979	0.339856	0.534908	0.11738	0.166948	0.668391	0.594533	0.0433716	-0.172257	0.934185	-0.419218	0.213549	0.184743	1	0.0405232	1	0.14213	1	-0.101606	1	-0.0804756	0.957406	-0.155245	0.947327	0.0747693	0.920245	-0.327437	0.289693	0.201755	0.818977
Potri.001G086900	poptri	AT4G24050.1		-1.08281	0.009479	-0.160143	0.988644	-0.922671	0.0217421	-0.726627	0.0851946	-0.753859	0.0859161	-0.0272318	1	-0.195693	0.976448	-1.12796	0.0642771	-0.69833	0.566977	0.0780515	1	-2.22325	0.000138497	-0.30931	0.871271	0.273744	1	-1.09529	0.15764	0.38902	1	-0.0911983	1	0.160561	1	-0.251759	1	-1.02346	0.166359	-0.342077	0.957478	-0.681388	0.338887	-2.3925	3.3161e-05	-0.226801	0.999704
Potri.001G086950	poptri			NA	NA	NA	NA	NA	NA	NA	NA	NA	NA	NA	NA	NA	NA	NA	NA	NA	NA	NA	NA	NA	NA	NA	NA	NA	NA	NA	NA	NA	NA	NA	NA	NA	NA	NA	NA	NA	NA	NA	NA	NA	NA	NA	NA	NA	NA
Potri.001G087000	poptri			NA	NA	NA	NA	NA	NA	NA	NA	NA	NA	NA	NA	NA	NA	NA	NA	NA	NA	NA	NA	NA	NA	NA	NA	NA	NA	NA	NA	NA	NA	NA	NA	NA	NA	NA	NA	NA	NA	NA	NA	NA	NA	NA	NA	NA	NA
Potri.001G087050	poptri			NA	NA	NA	NA	NA	NA	NA	NA	NA	NA	NA	NA	NA	NA	NA	NA	NA	NA	NA	NA	NA	NA	NA	NA	NA	NA	NA	NA	NA	NA	NA	NA	NA	NA	NA	NA	NA	NA	NA	NA	NA	NA	NA	NA	NA	NA
Potri.001G087100	poptri	AT4G24040.1	ATTRE1,TRE1	0.556377	0.097491	-0.0655356	1	0.621913	0.0382875	-1.53683	4.63427e-09	-1.20512	8.62223e-06	0.331712	0.655892	-1.42399	8.59212e-05	-1.37623	6.76273e-05	-1.74218	8.02492e-07	-1.27431	0.000696359	-0.257645	0.623213	-2.23018	1.04051e-11	0.149678	1	1.11859	0.00443994	-0.488002	1	0.141755	1	0.296404	1	-0.154649	1	0.189507	0.854004	-0.0217882	1	0.211295	0.73509	1.15842	0.0013524	-0.659469	0.325321
Potri.001G087200	poptri	AT4G10810.1		0.291982	0.0514697	-0.0762619	0.937744	0.368244	0.00670141	0.322056	0.0234461	0.364162	0.0105042	0.0421063	1	0.248125	0.535205	0.516958	0.0227944	0.193908	0.791675	0.167813	0.921657	0.726624	0.00116055	0.182249	0.716994	-0.0803115	1	0.209666	0.577532	-0.0116584	1	-0.00405941	1	-0.0624579	1	0.0583985	1	0.264774	0.39622	-0.116675	0.980625	0.381449	0.103518	0.554752	0.0120269	-0.0480215	1
Potri.001G087300	poptri	AT1G64550.1	ATGCN3,GCN3	0.0637036	0.838086	0.155107	0.6804	-0.091403	0.625924	0.158565	0.322796	0.109746	0.596277	-0.0488187	1	0.171565	0.772088	0.263383	0.369684	0.0369142	1	0.00280753	1	0.173379	0.620064	0.150726	0.818483	-0.168757	0.932248	-0.0900033	0.945129	0.113812	1	-0.0240872	1	0.149785	1	-0.173872	1	0.0677308	0.976464	0.0151347	1	0.0525961	0.965058	0.146485	0.726961	0.297704	0.603143
Potri.001G087400	poptri	AT1G55090.1		-0.262237	0.198578	0.225444	0.591635	-0.487681	0.00323152	-0.780049	2.64112e-07	-0.673765	1.42153e-05	0.106283	0.91159	-0.964692	0.000263514	-1.0644	1.66906e-05	-0.302474	0.597531	-0.720011	0.0147902	-0.895298	0.000576911	-0.377515	0.318834	0.244681	0.819244	0.169102	0.804606	-0.0750405	1	-0.173348	1	-0.119654	1	-0.0536935	1	-0.273056	0.524845	0.542563	0.220689	-0.815619	0.00156362	-0.348635	0.280473	0.222842	0.798579
Potri.001G087500	poptri	AT5G42020.1	BIP,BIP2	0.278231	0.572497	-0.148779	0.968105	0.42701	0.231144	0.945215	0.00204351	0.265771	0.582105	-0.679444	0.155321	0.964991	0.171977	1.26276	0.0219122	0.564446	0.666447	-0.144242	1	0.399191	0.604849	0.50205	0.624308	-1.10923	0.240552	-0.863572	0.246776	-0.0623956	1	0.00479469	1	-0.239504	1	0.244298	1	0.302567	0.830252	-0.640049	0.680506	0.942616	0.112856	0.548228	0.451074	0.406788	0.849106
Potri.001G087600	poptri	AT3G23920.1	BAM1,BMY7,TR-BAMY	0.0489221	0.796956	0.0563367	0.911837	-0.00741457	0.991338	0.0414337	0.809315	-0.283927	0.00149083	-0.325361	0.00157701	-0.0441895	0.998297	0.231009	0.171146	-0.0598919	1	-0.397892	0.0265131	-0.106029	0.639846	-0.341909	0.058729	-0.353703	0.146909	-0.337038	0.0646426	-0.282017	0.629575	-0.143941	1	0.0429004	1	-0.186841	1	0.131258	0.631876	0.027198	1	0.10406	0.654048	0.147923	0.479114	0.0988835	0.896942
Potri.001G087701	poptri			-0.0600035	0.994934	0.17133	0.950876	-0.231333	0.615023	0.317013	0.453722	-1.24544	7.70907e-05	-1.56246	3.65217e-06	0.353997	0.737217	0.811031	0.104398	-0.214819	0.973773	-2.26566	6.65447e-07	-0.488969	0.414714	-1.11576	0.036592	-2.61966	2.10569e-08	-1.3	0.0127417	-0.900942	0.550279	-0.750623	1	0.0358683	1	-0.786491	1	-0.293589	0.777352	-0.532948	0.693373	0.239359	0.773777	1.02607	0.0481526	1.18577	0.10395
Potri.001G087800	poptri	AT4G10840.1		0.0785195	0.719216	0.0202498	1	0.0582697	0.767124	-0.130042	0.377425	0.111717	0.518986	0.241759	0.190452	-0.298638	0.324926	-0.143357	0.6313	0.0501568	1	0.109658	1	0.0059833	1	0.221709	0.537864	0.408296	0.275837	0.149341	0.751697	0.171552	1	0.0625952	1	-0.133874	1	0.196469	1	0.217876	0.51562	0.214921	0.763572	0.00295487	1	-0.0410797	0.971546	-0.0218234	1
Potri.001G087900	poptri	AT4G24020.1	NLP7	-1.2318	3.34088e-07	0.0206793	1	-1.25248	8.35533e-07	-0.967605	3.76156e-05	-0.429562	0.134199	0.538043	0.156893	-0.779919	0.0574524	-1.54856	4.08152e-06	-0.547481	0.35214	0.221595	0.961043	-1.14709	0.00139923	-0.392432	0.492911	1.00151	0.0331023	0.401462	0.520344	0.155049	1	-0.52661	1	0.164558	1	-0.691169	1	-1.29525	0.000499232	0.396997	0.706295	-1.69224	3.78628e-07	-1.8953	1.60489e-08	-0.449468	0.560273
Potri.001G088000	poptri	AT5G63610.1	ATCDK8,CDKE;1,HEN3	0.0237855	0.974374	0.0460411	0.974646	-0.0222556	0.949606	0.0330159	0.900881	0.0381094	0.894887	0.00509359	1	-0.108887	0.801658	0.0489127	0.907141	0.150488	0.743527	0.133516	0.865783	-0.150569	0.484529	0.118163	0.75776	0.242403	0.487937	-0.199482	0.419215	-0.032325	1	0.0646304	1	-0.0353999	1	0.10003	1	0.22243	0.307943	0.223975	0.554907	-0.00154492	1	-0.219454	0.255255	-0.0507527	1
Potri.001G088050	poptri			NA	NA	NA	NA	NA	NA	NA	NA	NA	NA	NA	NA	NA	NA	NA	NA	NA	NA	NA	NA	NA	NA	NA	NA	NA	NA	NA	NA	NA	NA	NA	NA	NA	NA	NA	NA	NA	NA	NA	NA	NA	NA	NA	NA	NA	NA
Potri.001G088100	poptri	AT3G49290.1	ABIL2	0.266333	0.137932	0.0764364	0.959018	0.189897	0.277858	0.0797744	0.768569	0.326427	0.0493882	0.246653	0.367675	-0.1298	0.84988	0.528855	0.0147569	-0.220666	0.704231	0.331529	0.39367	0.360169	0.140598	0.277843	0.410035	0.461329	0.198894	-0.168686	0.693724	0.498508	0.268024	0.0124607	1	0.120073	1	-0.107612	1	0.671116	0.00267435	0.0292068	1	0.641909	0.00207115	0.0411003	0.971546	0.0663858	1
Potri.001G088200	poptri	AT1G64520.1	RPN12a	0.245961	0.0515615	0.0106194	1	0.235342	0.0453121	0.0866529	0.595186	0.105139	0.529275	0.0184862	1	0.0213023	1	0.362046	0.0299228	-0.106311	0.887913	-0.0890871	1	0.476766	0.00353066	-0.0636079	0.952116	-0.110389	0.939415	0.11472	0.75664	0.0427033	1	-0.0652257	1	0.0444529	1	-0.109679	1	0.275518	0.185638	-0.0831606	0.987173	0.358678	0.0334278	0.500627	0.00192066	0.0699321	0.985642
Potri.001G088300	poptri	AT1G64510.1		-0.0655129	0.977467	0.449523	0.503493	-0.515036	0.0924751	-0.0786812	0.928568	-0.18884	0.710548	-0.110158	1	0.0945658	1	-0.280053	0.734951	-0.0443533	1	-0.275054	1	-0.510268	0.432303	0.203334	0.94782	-0.36962	0.92209	-0.230215	0.907134	0.247687	1	0.135728	1	0.329206	1	-0.193478	1	-0.238891	0.884345	0.190287	1	-0.429177	0.546786	-0.099486	0.971546	0.807593	0.425459
Potri.001G088400	poptri	AT4G24015.1		-1.03728	0.000333098	0.196958	0.865669	-1.23424	1.63758e-05	1.01472	0.000532192	1.26651	7.59498e-06	0.251789	0.734414	0.951002	0.120998	0.939331	0.134062	1.10888	0.108021	1.02974	0.109648	0.786563	0.269243	1.78362	0.000256433	0.0787401	1	-0.152769	0.96793	0.67474	0.810214	-0.956002	1	-0.18665	1	-0.769352	1	-0.967673	0.0597235	-0.0287759	1	-0.938897	0.0415565	-1.19918	0.0133468	0.567224	0.503191
Potri.001G088501	poptri	AT4G23990.1	ATCSLG3,CSLG3	NA	NA	NA	NA	NA	NA	NA	NA	NA	NA	NA	NA	NA	NA	NA	NA	NA	NA	NA	NA	NA	NA	NA	NA	NA	NA	NA	NA	NA	NA	NA	NA	NA	NA	NA	NA	NA	NA	NA	NA	NA	NA	NA	NA	NA	NA
Potri.001G088600	poptri	AT4G23980.1	ARF9	-0.0193536	0.996362	-0.0653822	0.983632	0.0460286	0.899487	-0.793143	9.81771e-09	-0.691935	8.95957e-07	0.101208	0.901107	-0.993158	1.49666e-05	-0.399828	0.111668	-1.00135	1.83881e-05	-0.57057	0.0427109	-0.557968	0.0212264	-0.941809	3.02231e-05	0.422587	0.348105	-0.158139	0.781223	0.0595445	1	-0.225147	1	0.0627907	1	-0.287937	1	0.368183	0.237264	0.0545947	1	0.313588	0.253576	-0.212544	0.519227	-0.308448	0.55892
Potri.001G088700	poptri	AT5G46290.1	KAS I,KAS1	1.62587	0.425704	1.38119	0.783185	0.244681	0.972557	0.734543	0.776882	0.374392	0.956672	-0.360151	1	2.53423	0.601996	-2.57142	0.341943	4.24302	0.31633	0.679222	1	-1.64975	0.604887	4.52164	0.182051	-1.85501	0.896132	0.921671	0.934366	0.278618	1	3.84144	1	-0.943542	1	4.78498	1	-1.26421	0.833152	0.76525	1	-2.02946	0.506898	1.51247	0.714744	2.89888	0.604228
Potri.001G088800	poptri	AT5G42050.1		0.185706	0.663928	-0.479163	0.356773	0.664868	0.0081324	0.20389	0.556488	0.470529	0.0920416	0.266639	0.695209	0.490013	0.415682	0.335421	0.507843	-0.159551	0.993945	0.601987	0.360104	1.02883	0.00840197	-0.233164	0.831164	0.111974	1	0.693408	0.167332	-0.0736125	1	0.0794862	1	-0.00762521	1	0.0871114	1	-0.0751059	1	-0.65719	0.391436	0.582084	0.184623	0.506329	0.283986	-0.842776	0.181999
Potri.001G088900	poptri	AT1G64500.1		0.0896933	0.919602	-0.276204	0.7399	0.365897	0.223209	-1.32768	1.79302e-08	-1.51937	1.16652e-10	-0.191686	0.879007	-1.23354	0.00774339	-0.986364	0.0208349	-1.72204	0.000137808	-1.41487	0.00188303	-0.954375	0.0348691	-2.21245	1.1878e-07	-0.181335	1	0.0319897	1	-0.490411	1	-0.146788	1	0.109607	1	-0.256395	1	0.100385	0.997947	-0.378899	0.861777	0.479284	0.390569	0.313709	0.658562	-0.687975	0.471372
Potri.001G089000	poptri	AT3G61920.1		0.679417	0.823748	0.306802	1	0.372615	0.911277	-1.66867	0.312365	-0.695752	0.796807	0.972922	0.881342	-1.58957	0.839647	-2.23269	0.49835	-0.787776	1	-1.90147	0.9341	-1.05403	0.827569	0.80092	0.989492	-0.311897	1	1.17865	0.904382	1.5887	1	0.623803	1	-0.953244	1	1.57705	1	-0.0193115	1	-0.151448	1	0.132137	1	1.47124	0.771	1.74915	0.890058
Potri.001G089100	poptri	AT5G10560.1		0.0121952	0.996362	0.226012	0.372942	-0.213816	0.0943725	-0.593612	5.49749e-08	-0.432394	0.000166504	0.161218	0.536652	-0.606022	0.00459397	-0.835553	9.28574e-06	-0.343238	0.285995	-0.408729	0.134485	-0.512979	0.0121738	-0.368001	0.156524	0.197294	0.79204	0.322574	0.241913	-0.0247629	1	0.120789	1	0.121354	1	-0.000565342	1	-0.108742	0.840008	0.384139	0.286704	-0.49288	0.0163129	0.0165384	1	0.162082	0.820145
Potri.001G089201	poptri	AT4G16580.1		0.765267	0.0984618	-0.302298	0.891917	1.06756	0.0112564	-0.225791	0.777222	0.615642	0.234823	0.841433	0.163684	0.0594276	1	0.314953	0.81272	-1.41742	0.357527	0.574403	0.922731	1.18383	0.127622	-0.0483142	1	0.514975	0.92209	0.868878	0.333308	1.36911	0.841466	0.416507	1	0.375395	1	0.0411128	1	0.672033	0.565993	-1.10146	0.635665	1.77349	0.0392426	1.02594	0.163758	-0.247323	1
Potri.001G089300	poptri	AT3G13550.1	CIN4,COP10,EMB144,FUS9	-0.00201752	1	-0.144646	0.774594	0.142628	0.446782	0.169924	0.355977	-0.0971207	0.721325	-0.267045	0.292746	-0.0169864	1	0.619425	0.00145289	-0.139123	0.874272	-0.0415917	1	-0.0959686	0.806031	-0.163669	0.707382	-0.0246053	1	-0.715394	0.000443763	-0.0245451	1	-0.221371	1	-0.0623538	1	-0.159018	1	0.415041	0.0682128	-0.184491	0.820901	0.599531	0.00175375	-0.275748	0.254798	-0.184431	0.759462
Potri.001G089400	poptri	AT4G10920.2	KELP	0.196161	0.357922	-0.1259	0.85409	0.322061	0.0528304	0.353801	0.0329859	0.35855	0.0363966	0.00474968	1	0.594408	0.0272065	0.53562	0.0265258	-0.0709692	1	0.263581	0.678715	0.724095	0.00215435	0.0942096	0.948939	-0.330826	0.549524	0.188475	0.694286	0.165179	1	0.0602034	1	0.154597	1	-0.0943933	1	0.00141588	1	-0.51078	0.181996	0.512196	0.036662	0.520717	0.0349422	-0.014775	1
Potri.001G089500	poptri	AT5G42070.1		-0.320316	0.414934	0.147949	0.949006	-0.468265	0.125322	-0.48156	0.118915	-0.474937	0.146705	0.00662255	1	-0.392857	0.742105	-0.579671	0.351578	-0.46307	0.753771	-0.297832	0.988879	-0.829519	0.15062	-0.310293	0.83262	0.095025	1	-0.249848	0.891046	0.152776	1	-0.0868076	1	0.175351	1	-0.262158	1	-0.273622	0.846921	0.105138	1	-0.37876	0.622698	-0.618495	0.344526	0.16289	1
Potri.001G089600	poptri	AT4G10925.3		0.190179	0.139145	-0.071054	0.904819	0.261233	0.018533	0.0180499	0.973213	-0.18332	0.15947	-0.20137	0.259813	-0.099413	0.836954	0.323522	0.0511889	-0.196772	0.596717	-0.404234	0.0458987	0.0853929	0.769895	-0.228639	0.362524	-0.304821	0.302198	-0.238129	0.267421	-0.0318669	1	-0.129016	1	-0.0982978	1	-0.0307179	1	0.293919	0.115565	-0.195657	0.659827	0.489576	0.00127473	0.360612	0.0349889	0.0772977	0.963645
Potri.001G089700	poptri	AT4G23950.1		0.00548157	1	-0.0350881	1	0.0405697	0.896542	-0.0306913	0.942263	0.0983846	0.655436	0.129076	0.746094	0.197073	0.700149	-0.0950026	0.841691	-0.191619	0.803422	0.252704	0.706547	0.0185222	1	0.0317625	1	0.0556316	1	0.113525	0.890976	0.223381	1	0.185524	1	0.171937	1	0.0135868	1	-0.106552	0.891216	-0.216754	0.823706	0.110203	0.812143	-0.0486583	0.971546	-0.0490048	1
Potri.001G089800	poptri	AT4G23940.1		-0.183647	0.581294	0.513975	0.171457	-0.697623	0.000859476	0.0366578	0.967494	0.11892	0.775191	0.082262	1	0.0214035	1	-0.215076	0.685841	0.345564	0.700334	0.101847	1	-0.338156	0.451417	0.601205	0.198301	0.080444	1	-0.123079	0.955816	0.255641	1	0.0300365	1	0.225511	1	-0.195474	1	-0.206443	0.809575	0.549672	0.46008	-0.756115	0.0386293	-0.409967	0.356475	0.724869	0.218694
Potri.001G089900	poptri	AT4G10930.1		-0.117352	0.465746	0.0305679	1	-0.14792	0.246136	-0.166489	0.189211	-0.102834	0.534519	0.0636551	0.940979	-0.164637	0.694536	-0.338758	0.106965	0.0104646	1	-0.0350213	1	-0.271376	0.235286	0.00216247	1	0.129616	0.944053	0.067382	0.95898	-0.0083021	1	0.0196149	1	-0.0420134	1	0.0616283	1	-0.154506	0.680201	0.133088	0.9234	-0.287594	0.194548	-0.21674	0.393398	-0.00482962	1
Potri.001G090000	poptri	AT2G19900.1	ATNADP-ME1,NADP-ME1	-0.502614	0.225629	0.119345	1	-0.621959	0.0768778	-0.408823	0.300655	-0.58647	0.12357	-0.177647	0.952027	-0.230261	0.91519	-1.42811	0.00438893	0.36618	0.842959	-0.358615	0.928107	-0.96624	0.078232	-0.332908	0.794833	-0.128354	1	0.461866	0.643417	-0.699088	0.97423	0.0559554	1	-0.120911	1	0.176866	1	-1.14189	0.0537277	0.47553	0.800028	-1.61742	0.000985399	-0.55167	0.407234	-0.0952038	1
Potri.001G090100	poptri			-0.555971	0.287309	-0.321449	0.849226	-0.234522	0.711955	-0.156749	0.860471	-0.435646	0.447831	-0.278897	0.886739	0.141216	1	-0.384527	0.735365	-0.298406	0.983005	-0.943618	0.462688	0.360251	0.767596	-0.775642	0.492949	-1.08483	0.413789	0.744778	0.506995	-0.477236	1	-0.811514	1	-0.194458	1	-0.617056	1	-1.33726	0.0849941	-0.634081	0.786506	-0.703176	0.405287	0.492355	0.638781	-0.0264824	1
Potri.001G090200	poptri	AT5G24270.2	ATSOS3,CBL4,SOS3	-0.172639	0.986473	-0.54443	0.911837	0.371791	0.816481	0.681623	0.583589	-0.141656	0.99152	-0.823279	0.731009	1.11468	0.758466	1.0548	0.585272	-0.811648	0.976442	0.328899	1	-2.20286	0.358794	0.352175	1	-0.785782	0.970239	-3.25766	0.164725	1.16382	1	0.30037	1	0.0216628	1	0.278708	1	0.240487	1	-1.90467	0.653381	2.14515	0.219408	-2.23139	0.349221	0.044939	1
Potri.001G090300	poptri	AT2G46500.2	ATPI4K GAMMA 4,PI4K GAMMA 4,UBDK GAMMA 4	-0.431788	0.298157	0.126344	0.991657	-0.558132	0.102922	-1.00435	0.00109822	-1.00936	0.00127803	-0.00500363	1	-0.857798	0.240089	-1.68864	0.00118811	-0.413283	0.81961	-0.781961	0.417844	-1.63769	0.0025676	-0.551391	0.554894	0.0758363	1	0.0509552	1	-0.138108	1	0.094471	1	-0.114831	1	0.209302	1	-0.736376	0.332914	0.329684	0.94858	-1.06606	0.0627681	-0.761257	0.246759	0.11574	1
Potri.001G090400	poptri	AT1G64450.1		-0.176159	0.875053	0.33501	0.849226	-0.511169	0.297378	0.505193	0.324524	0.528004	0.337481	0.0228105	1	1.08077	0.219647	-0.412673	0.656223	1.11622	0.290198	0.762146	0.634583	-0.740876	0.349288	1.65208	0.0219677	-0.318628	0.997827	-0.328203	0.875698	0.535856	1	0.784456	1	-0.0317382	1	0.816194	1	-0.708991	0.453147	0.00370837	1	-0.712699	0.347298	-0.718566	0.38404	0.858192	0.506183
Potri.001G090450	poptri			0.264633	0.996362	0	1	0.228042	0.991338	0	1	-0.339033	0.995514	0.450591	1	0	1	0	1	0	1	0	1	0.651177	1	0	1	0	1	1.68191	0.991952	0	1	0	1	0	1	0	1	0	1	0	1	0	1	1.36244	0.971546	0	1
Potri.001G090500	poptri	AT4G10955.1		0.388596	0.0347943	0.0130922	1	0.375503	0.0289119	-0.25567	0.180965	0.161262	0.508336	0.416932	0.0772363	-0.378361	0.305659	-0.49439	0.0569418	0.0754654	1	0.121123	1	0.343094	0.230933	-0.0139452	1	0.499484	0.263013	0.837484	0.00114159	-0.0894105	1	0.344063	1	-0.105533	1	0.449597	1	0.228034	0.605004	0.348293	0.56644	-0.120259	0.800085	0.566035	0.0271866	-0.240601	0.740855
Potri.001G090600	poptri	AT5G42080.1	ADL1,ADL1A,AG68,DL1,DRP1A,RSW9	0.213524	0.309079	-0.00441502	1	0.217939	0.233238	-0.14061	0.518993	0.131721	0.600621	0.272332	0.349425	-0.336911	0.469164	-0.112957	0.845699	0.0254552	1	0.0033099	1	0.315921	0.366355	0.0744295	1	0.340221	0.67378	0.428878	0.286242	0.0489743	1	0.0342262	1	-0.149989	1	0.184215	1	0.258181	0.608481	0.212377	0.89787	0.0458035	0.982784	0.346838	0.330778	-0.0788696	1
Potri.001G090700	poptri	AT4G10960.1	UGE5	1.40495	3.17173e-05	0.227321	0.897645	1.17763	0.00055635	0.775162	0.0287952	0.536338	0.188794	-0.238824	0.886601	0.156432	0.989061	1.77991	0.000261554	0.593259	0.5892	0.0695772	1	1.70894	0.000601165	-0.0135383	1	-0.0868548	1	-0.07097	1	-0.606797	1	0.25556	1	0.115637	1	0.139923	1	1.87904	0.000340232	0.552463	0.731809	1.32657	0.00973053	1.89492	0.000123506	0.0325211	1
Potri.001G090800	poptri	AT1G64430.2		-0.602309	0.128184	0.549245	0.474829	-1.15155	0.000550557	-0.513083	0.172993	-0.432567	0.31149	0.0805156	1	-0.172575	0.976411	-1.19724	0.0208986	-0.00490898	1	-0.0458813	1	-1.47919	0.00390005	0.279371	0.863883	0.126694	1	-0.281951	0.853997	0.28428	1	0.160699	1	0.365112	1	-0.204413	1	-0.863964	0.191785	0.532778	0.754811	-1.39674	0.00642466	-1.27261	0.016163	0.690364	0.539351
Potri.001G090900	poptri	AT4G10970.3		0.273497	0.0294112	0.0421121	1	0.231384	0.0537899	-0.153133	0.255205	0.0448654	0.885213	0.197998	0.33174	-0.194218	0.522163	-0.0418395	0.940697	-0.214016	0.566425	-0.15929	0.813114	0.387341	0.0349653	-0.102537	0.844007	0.0349281	1	0.42918	0.034354	0.111479	1	0.0345889	1	0.0308417	1	0.00374718	1	0.186967	0.50667	0.0110437	1	0.175924	0.437994	0.58122	0.000790338	0.0875947	0.957959
Potri.001G090966	poptri	AT4G23900.1		-0.00237334	1	0.215888	0.721195	-0.218261	0.365022	0.195525	0.451015	0.251814	0.329196	0.0562885	1	0.324507	0.638404	0.154721	0.815773	0.0928399	1	0.0337082	1	0.238609	0.648231	0.460756	0.391264	-0.290799	0.873809	0.0838879	0.991952	0.367916	1	-0.00730051	1	0.151347	1	-0.158647	1	-0.177087	0.863641	-0.0803209	1	-0.0967659	0.933041	0.1976	0.759655	0.578395	0.393429
Potri.001G091032	poptri	AT4G23900.1		-0.115363	0.73455	0.347743	0.349949	-0.463106	0.010686	0.0905384	0.779479	0.13208	0.658884	0.0415414	1	0.180366	0.825474	-0.0413521	0.99725	0.142094	0.961987	0.0108323	1	-0.199307	0.642716	0.559735	0.127464	-0.169534	0.972538	-0.157955	0.856957	0.417642	0.952298	0.0253026	1	0.166161	1	-0.140858	1	-0.196416	0.753001	0.127888	1	-0.324304	0.366965	-0.184837	0.706203	0.715064	0.101246
Potri.001G091100	poptri	AT4G23895.3		0.923871	0.000697544	-0.070135	1	0.994006	0.000203954	0.36253	0.249327	0.557374	0.058972	0.194844	0.870562	0.0499114	1	0.958243	0.0301627	0.154038	1	0.266327	0.974755	1.32093	0.00205643	0.121128	1	0.216415	1	0.362692	0.671061	-0.0329103	1	0.236194	1	-0.059968	1	0.296162	1	1.14453	0.0171011	0.0441589	1	1.10037	0.0119606	1.2908	0.00266624	-0.205167	0.965963
Potri.001G091200	poptri			NA	NA	NA	NA	NA	NA	NA	NA	NA	NA	NA	NA	NA	NA	NA	NA	NA	NA	NA	NA	NA	NA	NA	NA	NA	NA	NA	NA	NA	NA	NA	NA	NA	NA	NA	NA	NA	NA	NA	NA	NA	NA	NA	NA	NA	NA
Potri.001G091300	poptri	AT4G23890.1		0.127614	0.858893	0.297192	0.739955	-0.169578	0.695511	-1.0928	5.14166e-05	-1.21517	5.37345e-06	-0.122368	0.991028	-1.23936	0.0408188	-1.1128	0.0406294	-0.922683	0.265433	-1.46495	0.0134367	-1.02223	0.0687042	-1.16058	0.0629979	-0.225585	1	0.0905665	1	-0.237896	1	-0.0615395	1	0.0921458	1	-0.153685	1	0.0650224	1	0.408824	0.88513	-0.343802	0.679862	0.381174	0.644488	0.396513	0.848136
Potri.001G091400	poptri	AT4G23880.1		1.51624	0.0753306	-1.07592	0.594974	2.59217	0.000797378	-0.34811	0.821749	1.28229	0.150293	1.6304	0.158612	-0.403915	0.975951	0.853458	0.603485	-0.984525	0.829273	0.225284	1	3.73681	0.00102887	-0.426827	0.973183	0.629199	0.988254	2.88335	0.0217948	0.557698	1	-0.373654	1	-0.708053	1	0.334399	1	0.88372	0.695963	-1.28866	0.767232	2.17238	0.105105	3.13787	0.00523279	-1.36016	0.646824
Potri.001G091500	poptri	AT1G64405.1		1.79668	0.0549897	-0.475794	0.953144	2.27247	0.00952272	0.481099	0.756065	0.800693	0.544948	0.319593	1	0.849617	0.861537	0.176099	1	0.249044	1	0.379362	1	2.15428	0.128854	-1.47172	0.677777	-0.470255	1	1.97818	0.236633	-1.72076	1	1.25181	1	0.19522	1	1.05659	1	0.578294	0.896238	-0.405353	1	0.983647	0.624654	3.02673	0.0263821	-1.65586	0.722535
Potri.001G091600	poptri	AT4G23860.2		-0.0678246	0.832561	-0.0843188	0.920287	0.0164943	0.989326	-0.613525	2.22413e-06	-0.316851	0.0327249	0.296674	0.161556	-0.730615	0.00569389	-0.676757	0.00517505	-0.433604	0.271341	-0.326767	0.505142	-0.225498	0.484088	-0.399908	0.238153	0.403848	0.424695	0.451259	0.149509	0.0336957	1	-0.118043	1	-0.158242	1	0.0401995	1	-0.0641849	0.984914	0.138769	0.969928	-0.202954	0.552928	-0.016774	1	-0.231384	0.747877
Potri.001G091700	poptri	AT5G53110.1		-0.596932	0.789752	0.10412	1	-0.701052	0.649422	-0.452674	0.842676	0.427057	0.87818	0.879731	0.8139	-0.831655	0.952652	-0.403822	0.975044	-0.187747	1	0.327199	1	0.666611	0.908936	0.319216	1	1.15885	0.978817	1.07043	0.877148	0.506962	1	-0.85405	1	-0.110384	1	-0.743666	1	-0.426217	1	0.533524	1	-0.959742	0.818942	-0.514637	0.945317	-0.118367	1
Potri.001G091800	poptri	AT5G62050.1	ATOXA1,OXA1,OXA1AT	-0.142835	0.457273	0.176006	0.615079	-0.318841	0.0194823	-0.203128	0.179662	0.0518384	0.887329	0.254967	0.249145	-0.100049	0.941173	-0.384313	0.145961	-0.130262	0.940477	0.0846426	1	0.0676099	0.924927	0.00362607	1	0.184691	0.899034	0.451923	0.141741	0.133888	1	-0.0433021	1	0.213474	1	-0.256776	1	-0.327566	0.334712	0.183261	0.889897	-0.510827	0.0432412	-0.0603347	0.948664	0.132457	0.935322
Potri.001G091900	poptri	AT4G23850.1	LACS4	-0.0512374	0.744243	-0.00441361	1	-0.0468238	0.708471	-0.333662	1.24033e-05	-0.16755	0.0617231	0.166112	0.195713	-0.437923	0.00165318	-0.336563	0.0123381	-0.228231	0.290198	-0.23315	0.255413	-0.0315075	0.953605	-0.240463	0.170615	0.204773	0.486713	0.305055	0.0551685	-0.012232	1	-0.153253	1	-0.0730385	1	-0.0802143	1	-0.0518927	0.926462	0.136653	0.772155	-0.188546	0.221828	0.0483898	0.885044	-0.0803515	0.913968
Potri.001G092000	poptri	AT4G23840.1		0.312093	0.0523326	-0.0222296	1	0.334323	0.0231484	0.337439	0.0240925	0.244497	0.14967	-0.0929417	0.905287	0.301806	0.457531	0.587365	0.0188808	0.121027	0.966311	0.102273	1	0.532906	0.0415062	0.100472	0.94655	-0.199533	0.880579	-0.0544592	0.991952	-0.0205542	1	0.0623676	1	0.0390344	1	0.0233332	1	0.347926	0.296249	-0.141745	0.963935	0.489671	0.0582591	0.493	0.0622354	0.0372335	1
Potri.001G092100	poptri	AT2G29380.1	HAI3	4.12784	1.89573e-07	0.155191	1	3.97265	1.66234e-06	1.69533	0.0704442	1.56673	0.118281	-0.128596	1	0.314308	1	2.31698	0.0613764	2.0566	0.506601	-0.190861	1	3.36578	0.00441541	0.203082	1	-0.505169	1	1.0488	0.616622	-1.85352	1	2.01805	1	-0.731023	1	2.74908	1	4.02073	0.00255368	1.01127	0.887513	3.00946	0.0134041	5.5747	6.58202e-06	-0.33708	1
Potri.001G092200	poptri	AT1G64390.1	AtGH9C2,GH9C2	-0.408803	0.827428	1.22207	0.54205	-1.63087	0.0580281	-0.591664	0.626988	-0.502086	0.743909	0.0895786	1	0.0343026	1	-3.7831	0.000383997	2.93067	0.0271254	-0.187191	1	-2.07599	0.0786059	2.78472	0.0234482	-0.221493	1	1.70711	0.27108	-0.145957	1	0.981981	1	-1.33246	1	2.31444	1	-2.83542	0.0229105	1.56391	0.540811	-4.39933	2.98944e-05	-0.906819	0.575988	1.63944	0.467852
Potri.001G092300	poptri	AT1G64385.1		-0.161319	0.558971	-0.124989	0.884606	-0.0363297	0.959558	0.26541	0.196673	0.163605	0.5472	-0.101805	0.935921	0.43689	0.290396	0.619639	0.0399715	-0.252856	0.771211	0.282875	0.767894	0.446761	0.192002	-0.194528	0.787215	-0.154014	0.980778	-0.172878	0.813176	0.0583279	1	-0.289097	1	0.272811	1	-0.561908	1	-0.106348	0.923838	-0.416935	0.505968	0.310588	0.367726	-0.125212	0.835974	-0.204593	0.854058
Potri.001G092400	poptri	AT1G64380.1		1.07226	0.000798771	0.673655	0.277958	0.39861	0.266163	-0.665898	0.042303	-0.769537	0.0190528	-0.103639	1	-0.904568	0.213451	-0.487751	0.467854	-0.580314	0.632741	-1.27095	0.059408	-0.0760147	0.990401	-1.03199	0.124403	-0.366384	0.942967	0.411736	0.709709	-0.451681	1	0.5215	1	0.492343	1	0.0291573	1	0.938317	0.168244	0.816597	0.486377	0.12172	0.958577	1.71644	0.00129334	0.7313	0.542858
Potri.001G092500	poptri	AT5G53160.2	PYL8,RCAR3	0.139129	0.614131	-0.15704	0.790609	0.296169	0.102042	0.0200314	0.981667	-0.0310493	0.981449	-0.0510807	1	0.225613	0.719168	0.231899	0.537356	-0.386113	0.472369	0.156337	0.998581	0.109162	0.855254	-0.333596	0.46494	-0.0692762	1	-0.122737	0.915455	0.0525167	1	0.153134	1	0.203955	1	-0.0508215	1	0.159419	0.824729	-0.407771	0.527826	0.56719	0.0582851	0.105959	0.878027	-0.285978	0.719935
Potri.001G092600	poptri	AT5G41860.1		0.887994	NA	-0.302653	NA	1.19065	NA	-0.148199	NA	0.296187	NA	0.444386	NA	0.13208	1	0.351252	0.712789	-0.737051	0.566126	-0.119308	1	1.69736	0.00540071	-0.765901	0.421998	-0.251388	1	1.34611	0.0639864	-0.0288496	1	0.11664	1	0.166534	1	-0.0498944	1	0.335811	0.832651	-0.702597	0.698363	1.03841	0.122179	1.93331	0.00131558	-0.480059	0.831065
Potri.001G092700	poptri	AT2G19170.1	SLP3	-0.645388	0.825452	-0.635533	0.962717	-0.00985494	1	-1.02798	0.576826	-0.294572	0.964879	0.733408	0.943608	-0.236498	1	-5.34336	0.0356312	1.16043	0.954182	-1.64447	0.887077	-0.862894	0.832479	2.11805	0.613023	-1.40798	0.940669	4.48047	0.165306	0.957617	1	0.207876	1	-2.45467	1	2.66255	1	-4.89899	0.105815	-1.05775	0.988232	-3.84124	0.175587	0.989456	0.820516	1.30785	0.905886
Potri.001G092800	poptri	AT5G41850.1		-0.468858	0.243946	0.0204776	1	-0.489335	0.165978	-0.178248	0.742152	0.290665	0.540985	0.468912	0.46123	-0.0856183	1	-0.9865	0.0742736	0.582136	0.624934	0.336613	0.957887	-0.212699	0.840463	0.863273	0.224763	0.422232	0.874257	0.7738	0.299504	0.281137	1	-0.0157133	1	-0.41513	1	0.399417	1	-0.916594	0.167006	0.252624	0.993652	-1.16922	0.0302814	-0.565026	0.400637	0.11153	1
Potri.001G092850	poptri			0.0460907	0.987627	0.230107	0.761131	-0.184017	0.547915	-0.327436	0.215442	-0.325106	0.253044	0.00232996	1	-0.535505	0.411708	-0.321824	0.574113	-0.134829	1	-0.248345	0.982211	-0.49655	0.325518	-0.236471	0.854643	0.28716	0.93757	-0.174725	0.925306	-0.101642	1	0.0601036	1	0.0954638	1	-0.0353602	1	0.273784	0.77081	0.49614	0.678424	-0.222356	0.766265	-0.188101	0.834306	0.107337	1
Potri.001G092900	poptri	AT4G11070.1	AtWRKY41,WRKY41	1.07659	0.0742531	-0.075922	1	1.15251	0.0365862	0.391787	0.649178	1.41529	0.0133597	1.0235	0.212464	0.214413	1	0.46281	0.781054	0.488845	0.974028	0.913772	0.807716	2.17034	0.0244942	0.966753	0.615517	0.699359	0.913393	1.70753	0.120283	0.477907	1	0.488719	1	-0.189016	1	0.677735	1	0.737115	0.68378	0.0854162	1	0.651699	0.648428	1.74529	0.0688197	-0.136036	1
Potri.001G093001	poptri	AT1G64355.1		0.222176	0.730719	0.398223	0.683342	-0.176047	0.747757	-0.409665	0.320821	-0.392598	0.393459	0.0170664	1	-0.505437	0.724231	-0.625003	0.42507	-0.115366	1	-0.704136	0.680719	-0.171514	0.929169	-0.318615	0.888037	-0.198698	1	0.453489	0.748737	-0.203249	1	0.0822839	1	0.134185	1	-0.0519006	1	-0.0372816	1	0.524256	0.861777	-0.561538	0.501791	0.614905	0.476761	0.519705	0.812893
Potri.001G093100	poptri			0.300645	0.481556	0.238148	0.843164	0.0624964	0.953314	0.00706578	1	-0.0712814	0.964662	-0.0783472	1	-0.11542	1	0.118944	0.949089	0.0284743	1	-0.236613	1	0.324103	0.693568	-0.315047	0.835707	-0.121193	1	0.20516	0.938228	-0.343521	1	0.0272063	1	0.213271	1	-0.186065	1	0.26157	0.867974	0.357165	0.92625	-0.0955952	0.972115	0.587922	0.391492	0.134837	1
Potri.001G093200	poptri	AT3G10390.1	FLD	-0.191903	0.802454	-0.0755328	1	-0.11637	0.886048	-0.122771	0.89725	-0.0142823	1	0.108489	1	0.676533	0.610445	-0.277548	0.811656	-0.668021	0.685662	0.813768	0.628695	-0.498072	0.610989	-0.304966	0.899784	0.137235	1	-0.220524	0.95898	0.363055	1	0.646261	1	0.844462	1	-0.198202	1	-0.307821	0.848911	-0.500092	0.875304	0.192271	0.914324	-0.665579	0.430108	-0.274271	0.967101
Potri.001G093300	poptri	AT2G45400.1	BEN1	0.844866	0.00828775	-0.0344042	1	0.87927	0.00369399	-0.955481	0.00111894	-1.06991	0.000238271	-0.114428	1	-1.27921	0.00102272	-0.162316	0.821925	-1.28682	0.00146901	-0.883936	0.0588082	-0.150886	0.845719	-2.1951	1.40798e-10	0.395269	0.759019	0.0114296	1	-0.908281	0.23631	0.190192	1	0.34718	1	-0.156988	1	1.30708	0.000988905	0.339565	0.835246	0.967517	0.0117859	0.923243	0.0184726	-0.963985	0.0904586
Potri.001G093400	poptri	AT1G64350.1	SEH1H	NA	NA	NA	NA	NA	NA	NA	NA	NA	NA	NA	NA	NA	NA	NA	NA	NA	NA	NA	NA	NA	NA	NA	NA	NA	NA	NA	NA	NA	NA	NA	NA	NA	NA	NA	NA	NA	NA	NA	NA	NA	NA	NA	NA	NA	NA
Potri.001G093500	poptri	AT5G41810.2		0.428444	0.117014	-0.151715	0.910552	0.580159	0.0154748	-0.673899	0.00436137	-0.268449	0.396028	0.40545	0.332508	-0.819583	0.0414973	-0.0847629	0.929899	-1.11913	0.00597914	-0.668214	0.162626	0.541095	0.145312	-0.694314	0.106058	0.151369	1	0.625858	0.11032	0.424815	1	-0.260657	1	-0.0566614	1	-0.203996	1	0.474163	0.303775	-0.356207	0.796906	0.83037	0.0199087	0.948652	0.00392154	-0.0827607	1
Potri.001G093600	poptri	AT5G41800.1		-0.148887	0.697682	-0.242896	0.69692	0.0940086	0.806335	-0.0322058	0.980465	0.0756134	0.907173	0.107819	0.963818	0.100411	1	0.157908	0.828009	-0.356119	0.727033	0.384554	0.72837	-0.0250509	1	-0.131819	0.969433	0.284143	0.905421	-0.182959	0.887308	0.224299	1	-0.0307954	1	0.082298	1	-0.113093	1	0.0267013	1	-0.374232	0.784215	0.400933	0.39647	-0.440401	0.353853	-0.434076	0.640779
Potri.001G093700	poptri	AT4G11080.1		-0.359215	0.936995	1.14178	0.764512	-1.501	0.255553	-2.86572	0.0140346	-1.44259	0.330174	1.42313	0.599324	-1.12497	0.806949	-5.92822	0.000412052	0.611186	1	-0.40419	1	-4.60877	0.00852119	2.66335	0.271446	0.720775	1	1.31945	0.731284	2.05216	1	2.01221	1	-1.05795	1	3.07016	1	-2.79104	0.226405	0.678206	1	-3.46925	0.061569	-2.19237	0.308213	2.00959	0.638657
Potri.001G093800	poptri	AT4G11090.1	TBL23	-0.328528	0.539812	0.00402334	1	-0.332551	0.450516	0.145881	0.841502	0.117238	0.918574	-0.0286433	1	0.1126	1	-0.782151	0.214291	1.10742	0.175146	-0.0457698	1	-0.168773	0.911469	0.711608	0.417549	-0.158369	1	0.613378	0.5123	-0.395814	1	-0.0275031	1	-0.638852	1	0.611349	1	-0.922253	0.198825	0.35597	0.935549	-1.27822	0.0244908	-0.150506	0.936078	0.118525	1
Potri.001G093900	poptri	AT3G61670.1		-0.527208	0.0176212	-0.0343666	1	-0.492842	0.0190662	-1.06571	9.31311e-09	-1.21908	2.88247e-11	-0.153368	0.863777	-0.990586	0.0111118	-1.28412	0.00018998	-0.907351	0.0410856	-0.918761	0.0285111	-1.61448	4.38018e-06	-1.14142	0.00187623	0.0718252	1	-0.330361	0.638915	-0.234073	1	-0.205125	1	0.0163738	1	-0.221499	1	-0.498655	0.323903	0.0996084	1	-0.598264	0.134842	-0.900842	0.017508	-0.206289	0.925642
Potri.001G094000	poptri	AT3G61660.1		-1.51334	0.254469	-0.492545	0.952885	-1.02079	0.452027	-0.00614283	1	-0.896727	0.581753	-0.890584	0.793802	-1.12093	0.771356	1.7312	0.551178	0.560634	1	-2.19995	0.539633	2.54081	0.324721	-1.91056	0.614052	-1.07902	0.961101	0.809604	0.911625	-2.4712	1	-4.24973	1	-1.22562	1	-3.02411	1	-1.39759	0.674364	0.455951	1	-1.85354	0.388033	0.491031	0.938791	-0.936226	0.974225
Potri.001G094100	poptri	AT4G01100.1	ADNT1	0.159685	0.258785	0.103257	0.791017	0.0564278	0.756807	-0.37794	0.000405792	-0.453993	1.43958e-05	-0.0760531	0.891874	-0.303835	0.129567	-0.0945281	0.698457	-0.744413	1.51149e-06	-0.444589	0.013174	-0.328333	0.050823	-0.57415	0.000247942	-0.140754	0.840958	-0.233805	0.30027	0.170263	1	0.0462548	1	0.286248	1	-0.239993	1	0.255561	0.218612	-0.15433	0.800505	0.409891	0.0107321	0.16251	0.445031	0.156687	0.732426
Potri.001G094200	poptri	AT5G41790.1	CIP1	0.103721	0.864367	-0.189972	0.852942	0.293692	0.292472	0.0670704	0.926372	0.308032	0.317248	0.240961	0.720067	-0.0352222	1	0.155333	0.878604	0.0813643	1	0.200953	1	0.306958	0.642773	0.420416	0.624461	0.236175	0.992748	0.151625	0.95898	0.339052	1	0.00236276	1	-0.306151	1	0.308513	1	0.192918	0.899663	-0.189564	1	0.382482	0.531231	0.108368	0.951927	-0.0866874	1
Potri.001G094300	poptri	AT1G64320.1		0.923016	0.987062	0.67778	1	0.245236	0.991338	-1.76859	0.856014	-0.997406	0.964879	0.771188	1	0	1	-3.6121	0.794937	0	1	0	1	-2.89197	0.862277	0.990191	1	0	1	0	1	1.62796	1	2.46229	1	0	1	2.44402	1	0	1	0	1	0	1	0	1	1.83879	1
Potri.001G094400	poptri	AT5G41770.1		0.247551	0.160198	0.0589903	0.990791	0.18856	0.263637	0.101539	0.647335	0.129369	0.560177	0.0278299	1	0.0896173	0.97411	0.263954	0.413504	-0.0443238	1	-0.0254337	1	0.373944	0.209991	0.0403993	1	-0.115051	1	0.10999	0.920842	0.0847232	1	0.0531353	1	0.0820915	1	-0.0289562	1	0.227472	0.626422	-0.0518496	1	0.279322	0.39216	0.452513	0.120355	0.147925	0.927936
Potri.001G094500	poptri	AT4G11110.1	SPA2	-0.309608	0.0577621	0.0971929	0.895526	-0.4068	0.00528419	-0.557019	4.57867e-05	-0.298232	0.0606363	0.258786	0.303595	-0.490652	0.020625	-1.00325	7.99345e-09	-0.204683	0.642928	-0.0919872	1	-0.422247	0.0332103	-0.378558	0.108232	0.398665	0.219578	0.581005	0.00497267	-0.173876	1	-0.0366332	1	0.088708	1	-0.125341	1	-0.549233	0.00821473	0.374677	0.255873	-0.92391	1.81635e-07	-0.366893	0.075378	-0.197863	0.701376
Potri.001G094600	poptri	AT5G41760.1		0.0938495	0.859808	0.326816	0.513148	-0.232967	0.353888	0.422333	0.0628871	0.457327	0.049327	0.0349942	1	0.477607	0.383191	0.146191	0.829099	0.693525	0.187338	0.453503	0.564086	-0.0411711	1	0.957512	0.0130683	-0.0241035	1	-0.187362	0.856957	0.263987	1	0.366849	1	0.061472	1	0.305377	1	0.0354333	1	0.27739	0.87093	-0.241957	0.635323	-0.127825	0.881698	0.56548	0.378469
Potri.001G094700	poptri	AT3G61640.1	AGP20,AtAGP20	0.295492	0.857137	0.0552245	1	0.240268	0.85769	-0.102507	0.977369	0.223962	0.914896	0.326469	0.966328	0.337932	0.995132	-1.20445	0.384199	0.877827	0.824058	0.316309	1	-0.934142	0.544014	1.53587	0.369866	-0.021623	1	0.270307	0.991952	0.658046	1	1.13806	1	-0.620196	1	1.75826	1	-0.404316	0.942427	-0.0803009	1	-0.324015	0.92921	-0.112386	1	0.599368	0.945704
Potri.001G094750	poptri	AT4G23760.1		0.264629	0.996362	1.00114	1	-0.736512	0.975433	-1.43081	0.901067	-0.656857	0.991739	0.773951	1	0	1	-1.99251	0.928413	-1.59954	1	0	1	-1.27238	0.979878	0.107845	1	0	1	0	1	1.70739	1	0.842712	1	0.980056	1	-0.137344	1	0	1	0	1	0	1	0	1	1.91823	1
Potri.001G094800	poptri	AT4G23750.2	CRF2,TMO3	0.245352	0.93555	0.713844	0.79545	-0.468492	0.688128	-0.56524	0.625458	0.638575	0.598668	1.20382	0.421589	-1.08445	0.699913	-1.07036	0.543032	0.661442	0.9562	-1.41022	0.699215	1.30459	0.428647	1.75278	0.370911	-0.325773	1	2.37495	0.158503	1.09133	1	-0.534399	1	-0.809041	1	0.274642	1	-0.520314	0.922895	0.936848	0.908269	-1.45716	0.370572	2.18041	0.140739	2.35395	0.318756
Potri.001G094900	poptri	AT1G64230.2	UBC28	-0.0839599	0.766931	-0.380333	0.120572	0.296373	0.044571	-0.141923	0.435746	-0.030724	0.965954	0.111199	0.845206	-0.141921	0.755506	0.31391	0.13439	-0.583175	0.00744544	-0.0351652	1	0.299583	0.165468	-0.316488	0.229523	0.106756	0.982982	-0.014327	1	0.266687	0.999661	-0.360749	1	-0.150239	1	-0.21051	1	0.0950826	0.867188	-0.591492	0.0212667	0.686575	0.000226193	-0.0260001	0.991835	-0.431561	0.160889
Potri.001G095000	poptri			NA	NA	NA	NA	NA	NA	NA	NA	NA	NA	NA	NA	NA	NA	NA	NA	NA	NA	NA	NA	NA	NA	NA	NA	NA	NA	NA	NA	NA	NA	NA	NA	NA	NA	NA	NA	NA	NA	NA	NA	NA	NA	NA	NA	NA	NA
Potri.001G095100	poptri			NA	NA	NA	NA	NA	NA	NA	NA	NA	NA	NA	NA	NA	NA	NA	NA	NA	NA	NA	NA	NA	NA	NA	NA	NA	NA	NA	NA	NA	NA	NA	NA	NA	NA	NA	NA	NA	NA	NA	NA	NA	NA	NA	NA	NA	NA
Potri.001G095200	poptri	AT4G23740.1		-0.0629408	0.996362	1.05757	0.600689	-1.12051	0.205205	-0.563531	0.630711	-0.37766	0.831524	0.185871	1	0.18675	1	-2.89942	0.0156493	1.96314	0.316215	-0.00450486	1	-2.18824	0.0875349	2.25581	0.138085	-0.191255	1	0.711179	0.833399	0.292674	1	1.36676	1	-0.647332	1	2.01409	1	-1.71941	0.296172	1.12906	0.801801	-2.84847	0.0195697	-0.816977	0.672235	1.61299	0.524422
Potri.001G095300	poptri	AT3G61610.1		0.175421	0.822979	0.327217	0.784499	-0.151796	0.807017	-0.780464	0.0300348	-0.252232	0.665062	0.528232	0.439939	-0.946679	0.0741639	-1.15362	0.00942966	-0.383497	0.770018	-0.902632	0.133107	0.68676	0.165736	-0.795546	0.169345	0.0440464	1	1.84038	3.09125e-05	-0.41205	1	-0.370471	1	0.0789934	1	-0.449465	1	-0.577409	0.368101	0.642176	0.525606	-1.21958	0.0061941	1.21892	0.0066006	0.18608	0.989814
Potri.001G095400	poptri	AT5G53340.1		0.264633	0.996362	0	1	0.228042	0.991338	0	1	-0.339033	0.995514	0.450591	1	0	1	0	1	0	1	0	1	0.651177	1	0	1	0	1	1.68191	0.991952	0	1	0	1	0	1	0	1	0	1	0	1	0	1	1.36244	0.971546	0	1
Potri.001G095500	poptri	AT4G11160.1		-0.179246	0.558963	0.246188	0.642403	-0.425435	0.0366268	0.297162	0.183696	0.310799	0.186075	0.0136371	1	0.497102	0.339628	0.045213	1	0.349877	0.699482	0.292527	0.862241	0.113992	0.898217	0.525912	0.295485	-0.204575	0.972586	0.0687795	0.998686	0.176034	1	0.0337241	1	0.217175	1	-0.183451	1	-0.418165	0.426735	0.06995	1	-0.488115	0.227985	-0.144811	0.85644	0.450559	0.573026
Potri.001G095600	poptri	AT3G59140.1	ATMRP14,MRP14	0.162282	0.860718	-0.282507	0.861456	0.444789	0.302282	0.39458	0.393539	0.510333	0.264963	0.115753	1	-0.380939	0.675327	0.924907	0.0377537	0.368027	0.792566	0.768557	0.242862	-0.590761	0.251126	0.971275	0.0640778	1.1495	0.0659809	-1.51567	0.000856264	0.603248	0.994236	0.0925009	1	-0.559361	1	0.651862	1	1.39835	0.00229611	0.189605	1	1.20874	0.00513242	-1.26682	0.00382353	-0.356643	0.810453
Potri.001G095700	poptri	AT3G59140.1	ATMRP14,MRP14	-0.387756	0.868744	-0.206436	1	-0.18132	0.962546	0.667497	0.680915	1.38087	0.272639	0.713374	0.807431	-1.60741	0.673239	0.857436	0.784631	2.88604	0.404969	0.680523	1	0.689577	0.867389	3.34492	0.180668	2.28793	0.593725	-0.167859	1	0.458879	1	-1.1056	1	-2.84005	1	1.73445	1	1.35924	0.692096	1.6534	0.816594	-0.294156	0.965058	-1.09655	0.638502	-0.175651	1
Potri.001G095800	poptri	AT5G41670.2		-0.47413	0.421736	0.0518305	1	-0.525961	0.282953	-0.933758	0.0326235	-1.0752	0.0137228	-0.141443	1	-1.46747	0.0739382	0.0925835	1	-1.19114	0.273162	-1.8493	0.0186191	0.0884323	0.99908	-1.29478	0.140853	-0.381833	0.98328	-0.0041512	1	-0.103637	1	-1.68747	0.820825	-0.192503	1	-1.49496	1	-0.127416	1	0.0838236	1	-0.211239	0.916285	0.250266	0.88401	0.362019	0.94713
Potri.001G095900	poptri	AT1G60500.1	DRP4C	0.857652	0.978539	0.677784	1	0.179868	0.99313	-0.196605	1	-0.659631	0.985435	-0.463026	1	0	1	0.694093	1	-0.637766	1	0	1	0.651177	1	-1.79972	1	0	1	-0.042916	1	-1.16195	1	0	1	0.980041	1	-1.09912	1	1.27537	1	1.04263	1	0.232737	1	1.36244	0.971546	0	1
Potri.001G096000	poptri	AT4G23720.1		0.568683	0.890803	-0.0677414	1	0.636425	0.806423	1.22319	0.569154	1.19538	0.62544	-0.0278068	1	2.9142	0.550319	-1.11227	0.851843	0.941996	1	1.05323	1	1.4218	0.753379	0.680645	1	-1.86097	0.933079	2.53407	0.610436	-0.261351	1	1.7749	1	0.980046	1	0.794852	1	-2.25157	0.653082	-0.992156	1	-1.25941	0.822843	2.14347	0.590287	0.607463	1
Potri.001G096100	poptri	AT3G61600.1	ATPOB1,POB1	-0.397704	0.00953266	0.0632607	0.977996	-0.460964	0.00137431	-0.0912629	0.689657	-0.0214339	0.99152	0.069829	0.966328	0.0682201	0.972982	-0.396683	0.0488681	0.0878356	0.981346	0.253819	0.528008	-0.630924	0.00226297	0.264944	0.354691	0.185599	0.770494	-0.234241	0.46816	0.177109	1	0.0456061	1	0.0513616	1	-0.00575543	1	-0.419297	0.054478	0.070977	1	-0.490274	0.00908986	-0.839136	9.43772e-06	0.062487	1
Potri.001G096200	poptri	AT5G41620.1		0.0625508	0.933992	-0.0425967	1	0.105147	0.739567	0.0650125	0.899232	-0.240205	0.368667	-0.305218	0.409638	-0.0334642	1	0.21911	0.631434	-0.0279106	1	-0.228634	0.940038	-0.590689	0.112926	0.0401092	1	-0.19517	0.964589	-0.809798	0.0305129	0.0680198	1	0.069282	1	-0.14634	1	0.215622	1	0.321856	0.52076	-0.140786	1	0.462642	0.195043	-0.292772	0.539503	0.122404	1
Potri.001G096300	poptri			NA	NA	NA	NA	NA	NA	NA	NA	NA	NA	NA	NA	NA	NA	NA	NA	NA	NA	NA	NA	NA	NA	NA	NA	NA	NA	NA	NA	NA	NA	NA	NA	NA	NA	NA	NA	NA	NA	NA	NA	NA	NA	NA	NA	NA	NA
Potri.001G096400	poptri	AT5G41610.1	ATCHX18,CHX18	0.326378	0.152839	0.165373	0.825649	0.161005	0.511837	-0.550851	0.00341963	-0.494825	0.012404	0.0560255	1	-0.757775	0.0443925	-0.641491	0.0445851	-0.234248	0.850384	-0.890033	0.016243	-0.243029	0.578397	-0.366335	0.496183	-0.132258	1	0.398462	0.394019	-0.132087	1	0.0771084	1	-0.186266	1	0.263374	1	0.193393	0.795404	0.337262	0.754667	-0.143868	0.813392	0.724113	0.0317857	0.337433	0.700271
Potri.001G096500	poptri	AT1G64160.1		-0.0540334	1	-0.0208159	1	-0.0332175	0.998686	0.0532629	1	0.113735	0.995514	0.0604723	1	1.34924	0.839852	0.933292	0.835505	-1.53118	0.850173	1.0402	1	1.54362	0.647576	-1.73063	0.708228	-0.309034	1	0.610328	0.968942	-0.199449	1	-0.119062	1	1.83223	1	-1.95129	1	-0.535006	0.977744	-1.04819	0.990718	0.513184	0.951846	0.384355	0.971546	-0.938605	0.983653
Potri.001G096600	poptri	AT1G64160.1		0.170939	0.996362	1.48896	0.786809	-1.31803	0.522044	0.292328	0.96735	1.5179	0.521212	1.22557	0.841336	-1.59612	0.889274	-1.99254	0.679845	2.6531	0.743653	0.0261626	1	2.52403	0.517957	1.42622	0.901564	1.62228	0.989073	4.51657	0.268956	-1.22688	1	-1.01483	1	-0.877482	1	-0.137347	1	-1.41126	0.897609	3.37173	0.693751	-4.78299	0.1392	1.48304	0.768697	0.522578	1
Potri.001G096700	poptri			NA	NA	NA	NA	NA	NA	NA	NA	NA	NA	NA	NA	NA	NA	NA	NA	NA	NA	NA	NA	NA	NA	NA	NA	NA	NA	NA	NA	NA	NA	NA	NA	NA	NA	NA	NA	NA	NA	NA	NA	NA	NA	NA	NA	NA	NA
Potri.001G096800	poptri	AT1G64160.1		-1.11759	0.611275	0.895874	0.886365	-2.01347	0.172167	-0.253767	0.964961	0.0979219	0.996044	0.351689	1	-2.05673	0.633791	-1.63861	0.677238	2.25215	0.680683	-1.48563	0.944056	1.38021	0.712814	0.824662	0.96183	0.571107	1	3.01882	0.438892	-1.42749	1	-2.37267	1	-1.50535	1	-0.867321	1	-1.95455	0.692043	2.80353	0.624067	-4.75808	0.0658343	0.493168	0.964362	0.804938	1
Potri.001G096900	poptri	AT4G23690.1		-1.15587	0.493433	-0.105089	1	-1.05078	0.471493	-0.167786	0.981667	-0.067108	1	0.100678	1	-1.35689	0.758835	-2.03375	0.41636	2.94399	0.413562	-1.5449	0.859364	0.484887	0.940353	1.81241	0.641624	-0.188017	1	2.51864	0.411677	-1.13158	1	-1.75763	1	-3.0127	1	1.25507	1	-2.43449	0.407696	1.28818	0.917613	-3.72267	0.0779067	0.272159	0.98627	0.344618	1
Potri.001G097000	poptri			-0.446547	0.883212	-0.691573	0.918727	0.245026	0.955809	0.114934	0.983184	-0.104871	0.995514	-0.219805	1	0.21554	1	2.16337	0.438509	-1.04519	0.949378	-0.681814	1	3.15878	0.207836	-2.72322	0.448135	-0.897354	1	0.995413	0.857113	-1.67804	1	-2.7868	1	0.197613	1	-2.98441	1	-0.838971	0.887188	-1.06311	0.972992	0.224144	1	1.0538	0.759482	-1.8438	0.817714
Potri.001G097100	poptri	AT1G64150.1		0.270853	0.796199	-0.524061	0.764825	0.794914	0.166444	0.549466	0.406922	0.104944	0.976164	-0.444522	0.783309	0.528271	0.876993	1.05595	0.351158	-0.117005	1	0.368072	1	0.155082	0.984471	-0.290221	1	-0.160199	1	-0.900873	0.581687	-0.173216	1	0.125954	1	-0.052152	1	0.178106	1	0.653638	0.713602	-0.697429	0.904466	1.35107	0.20352	-0.0870365	1	-0.710446	0.852127
Potri.001G097200	poptri	AT1G64140.1		-0.128352	0.681026	-0.178532	0.760121	0.0501797	0.911555	-0.123221	0.647686	-0.0911845	0.811014	0.0320369	1	-0.0890946	0.989261	-0.0375746	1	-0.231823	0.805885	0.275239	0.78189	-0.056248	0.973339	-0.515387	0.176249	0.364334	0.637994	-0.0186734	1	-0.283564	1	-0.0255738	1	0.13197	1	-0.157544	1	0.0259462	1	-0.0107581	1	0.0367043	0.999439	-0.357061	0.324278	-0.658656	0.152199
Potri.001G097300	poptri	AT3G18440.1	ALMT9,AtALMT9	-0.409383	0.417116	-0.0929845	1	-0.316398	0.497726	-0.829593	0.0256684	-0.848603	0.0263747	-0.0190101	1	-0.629546	0.522698	-1.71225	0.00244905	-0.0213636	1	-0.613923	0.703602	-1.65821	0.00437747	-0.129548	1	0.0156235	1	0.0540458	1	-0.108185	1	0.243104	1	-0.494985	1	0.738089	1	-0.839601	0.289649	0.113198	1	-0.952799	0.13792	-0.801179	0.252521	-0.0106108	1
Potri.001G097400	poptri	AT4G23650.1	CDPK6,CPK3	-0.3134	0.0275267	-0.0573515	0.979646	-0.256048	0.0615131	-0.167517	0.277823	-0.0394617	0.936094	0.128055	0.739889	-0.253006	0.499966	-0.350079	0.155148	0.105246	0.97184	-0.00556131	1	-0.21826	0.451785	0.111671	0.893003	0.247444	0.716094	0.131819	0.8321	0.00642541	1	-0.209927	1	-0.220623	1	0.0106968	1	-0.307	0.323861	0.137628	0.948216	-0.444628	0.0595567	-0.422625	0.0831675	-0.103391	0.968414
Potri.001G097500	poptri	AT5G60750.1		0.182211	0.183319	-0.0524722	0.970973	0.234683	0.0448537	-0.218633	0.0685368	-0.236645	0.0542447	-0.0180117	1	-0.231197	0.345228	0.0392313	0.940181	-0.450345	0.0231908	-0.273026	0.308239	0.0946402	0.723758	-0.520843	0.00225387	-0.0418283	1	0.0554089	0.960338	-0.0704983	1	-0.0380778	1	0.0988048	1	-0.136883	1	0.232351	0.304756	-0.120343	0.904466	0.352694	0.0406626	0.329588	0.0638793	-0.149013	0.774847
Potri.001G097600	poptri	AT1G64110.2		-0.000412481	1	-0.0125783	1	0.0121658	0.99486	-0.265342	0.473639	-0.0654171	0.964879	0.199925	0.873551	-0.0590732	1	-0.73789	0.0998953	0.132428	1	0.160448	1	-0.960476	0.0340088	0.615808	0.336244	0.219521	0.996976	-0.222586	0.874107	0.48338	1	0.566158	1	-0.260157	1	0.826316	1	-0.112659	0.981568	-0.0686557	1	-0.0440032	1	-0.554766	0.296438	0.195203	0.966821
Potri.001G097700	poptri	AT1G64090.1	RTNLB3	0.172608	0.441841	-0.0998317	0.910547	0.27244	0.109605	-0.0516817	0.899568	-0.055898	0.906757	-0.00421628	1	-0.200943	0.599477	0.30832	0.176301	-0.20974	0.680573	-0.364758	0.238731	0.567857	0.00603852	-0.360786	0.184947	-0.163815	0.887891	0.259537	0.411473	-0.151045	1	-0.325596	1	-0.0982926	1	-0.227303	1	0.183667	0.614121	-0.10709	0.983437	0.290757	0.218181	0.607019	0.00313548	-0.0943205	0.973369
Potri.001G097800	poptri	AT4G23620.1		-0.12366	0.553208	0.15254	0.691693	-0.276199	0.0480427	0.225058	0.138982	0.173303	0.332809	-0.051755	0.998212	0.358913	0.247122	0.0270477	1	0.30509	0.480736	0.156553	0.938664	-0.131703	0.724402	0.472995	0.0756184	-0.202359	0.792996	-0.158751	0.738214	0.167906	1	0.0933006	1	0.0530091	1	0.0402915	1	-0.238564	0.440618	-0.000814001	1	-0.23775	0.343187	-0.194956	0.525818	0.369451	0.312271
Potri.001G097900	poptri	AT1G13130.1		-0.133362	0.996362	0.943512	0.966334	-1.07687	0.727722	0.61965	0.909234	1.5135	0.642007	0.893846	0.978594	0.97181	1	-0.539495	1	1.41105	1	0.00960217	1	-1.11572	0.927351	4.24085	0.519801	-0.962208	1	-0.576227	1	2.82981	1	0.686044	1	-0.943519	1	1.62956	1	-0.825261	1	-0.504282	1	-0.320979	1	-0.43928	1	3.28773	0.797115
Potri.001G098000	poptri	AT1G64080.1		-0.441457	0.920579	-0.467643	1	0.0261861	0.998756	-3.63364	0.00528772	-0.398262	0.929224	3.23538	0.0839021	-1.74314	0.703132	-6.04028	0.00621382	-1.6771	0.827164	1.14548	0.998874	-4.0743	0.0722311	2.16524	0.558175	2.88862	0.572662	1.96599	0.664435	3.84234	0.696845	2.09418	1	-0.98882	1	3.083	1	-2.20297	0.566316	-0.92278	1	-1.28019	0.753087	-3.12561	0.211062	0.0309376	1
Potri.001G098100	poptri	AT2G46150.1		1.10995	0.163112	-1.26984	0.474829	2.37979	0.00133295	0.702816	0.497222	1.80216	0.0223149	1.09934	0.361473	0.477033	0.954929	0.727203	0.681329	0.946475	0.934612	0.573475	1	2.8737	0.0130967	1.49176	0.638907	0.0964413	1	2.1465	0.0801498	0.54528	1	0.0925378	1	-1.73531	1	1.82785	1	0.342707	0.962285	-1.26587	0.777707	1.60858	0.261607	2.39276	0.027022	-0.817035	0.871394
Potri.001G098200	poptri	AT1G64065.1		-1.2976	0.192938	-0.195235	1	-1.10237	0.240837	-1.2265	0.157328	-0.982377	0.319825	0.244124	1	-1.96223	0.209574	-4.09179	0.020784	1.1595	0.738665	-0.928916	0.813758	-1.48803	0.355337	-0.0499087	1	1.03332	0.845937	2.60376	0.34017	-1.20941	1	-0.76048	1	-1.7455	1	0.985017	1	-2.89004	0.222708	1.37624	0.680852	-4.26627	0.0142696	-1.31959	0.43823	-0.866491	0.842762
Potri.001G098300	poptri	AT1G64060.1	ATRBOH F,ATRBOHF,RBOH F,RBOHAP108,RBOHF	-0.370262	0.243575	0.0147882	1	-0.38505	0.167705	-0.372122	0.192038	-0.506349	0.0700186	-0.134227	0.952549	-0.891599	0.052969	-0.352282	0.495376	0.0544253	1	-0.499747	0.542827	-0.288246	0.623034	-0.756132	0.134935	0.391852	0.778199	0.0640354	1	-0.810558	0.442066	-0.602214	1	-0.221205	1	-0.381009	1	-0.0628967	1	0.724819	0.313599	-0.787716	0.0538059	-0.390713	0.464685	-0.47759	0.609324
Potri.001G098400	poptri	AT5G41590.1		0.257349	0.93112	0.226961	1	0.0303871	0.997131	0.549777	0.671536	0.267998	0.931007	-0.281779	1	0.0898835	1	0.351504	0.941687	1.41434	0.79584	-0.473666	1	0.297163	0.975177	1.11859	0.805826	-0.56355	1	-0.0543415	1	-0.295752	1	-0.0934638	1	-0.892914	1	0.79945	1	0.168157	1	0.431544	1	-0.263387	0.965058	0.677365	0.833257	0.699341	0.96479
Potri.001G098500	poptri	AT1G64050.1		-0.000176011	1	0.0472389	0.977417	-0.0474149	0.799128	-0.432529	1.314e-05	0.0642828	0.746709	0.496812	4.48982e-06	-0.440995	0.0243513	-0.476281	0.00546794	-0.382668	0.102252	0.187268	0.693187	0.150486	0.514533	-0.155379	0.641668	0.628263	0.00200954	0.626766	0.000410705	0.227289	1	0.0251549	1	0.141835	1	-0.11668	1	-0.0101304	1	0.200163	0.698143	-0.210293	0.312737	-0.0116276	1	-0.200811	0.633996
Potri.001G098550	poptri			NA	NA	NA	NA	NA	NA	NA	NA	NA	NA	NA	NA	NA	NA	NA	NA	NA	NA	NA	NA	NA	NA	NA	NA	NA	NA	NA	NA	NA	NA	NA	NA	NA	NA	NA	NA	NA	NA	NA	NA	NA	NA	NA	NA	NA	NA
Potri.001G098600	poptri	AT4G11240.1	TOPP7	0.0343453	0.810258	0.0131243	1	0.021221	0.884682	-0.226496	0.000338854	-0.0666661	0.473413	0.15983	0.0872516	-0.203857	0.19388	-0.20039	0.113903	-0.274836	0.0759707	-0.100356	0.846125	0.037681	0.899699	-0.137463	0.475208	0.103501	0.843473	0.238071	0.100261	0.137373	1	-0.013609	1	0.0494464	1	-0.0630554	1	-0.010142	1	-0.0215326	1	0.0113905	1	0.124428	0.421246	0.0123394	1
Potri.001G098700	poptri	AT4G11270.1		-0.232148	0.337607	0.00435709	1	-0.236506	0.259591	-0.239215	0.266919	-0.0118695	0.997823	0.227345	0.58683	-0.49085	0.254454	-0.335843	0.370791	0.094169	1	0.104492	1	-0.218749	0.631908	0.0687588	1	0.595342	0.284638	0.117093	0.941424	-0.0254102	1	-0.168441	1	-0.177033	1	0.00859177	1	-0.0134337	1	0.407986	0.596919	-0.42142	0.233418	-0.491682	0.162573	-0.212766	0.871394
Potri.001G098800	poptri	AT4G09740.1	AtGH9B14,GH9B14	-0.849847	0.00621239	-0.566101	0.355591	-0.283746	0.448033	0.305204	0.414718	-0.38805	0.307623	-0.693254	0.104776	0.358363	0.802533	0.217476	0.847629	0.343044	0.90304	-0.447926	0.866801	-0.556143	0.44124	-0.168513	0.990753	-0.806289	0.507772	-0.773618	0.34253	-0.511557	1	-0.766976	1	-0.655863	1	-0.111113	1	-0.907864	0.195637	-0.671182	0.647586	-0.236682	0.83448	-0.875193	0.174517	-0.37645	0.879075
Potri.001G098900	poptri			0.497055	0.393092	0.359218	0.834866	0.137837	0.875282	0.0689433	0.97398	-0.261693	0.757287	-0.330636	0.829992	0.0153527	1	0.0979185	0.994988	0.0550192	1	-0.504063	0.97133	-0.937115	0.318698	0.48141	0.812806	-0.519416	0.934459	-1.03503	0.3266	0.426391	1	0.547943	1	-0.045628	1	0.593571	1	0.630509	0.579536	-0.00596158	1	0.636471	0.468326	0.114892	0.988306	0.939846	0.564146
Potri.001G099001	poptri	AT4G01250.1	AtWRKY22,WRKY22	4.05581	0.000222507	3.55987	0.0372337	0.495942	0.737397	-0.198525	0.965539	2.12437	0.0521428	2.3229	0.107509	1.07825	0.925454	0.231184	0.995977	-0.862089	0.939149	3.72389	0.253909	3.21972	0.0515413	-0.323476	1	2.64564	0.611455	2.98853	0.120051	0.538613	1	4.64232	1	5.51682	1	-0.874498	1	3.79525	0.124254	3.57648	0.34898	0.218774	0.99239	4.13815	0.0104904	1.46945	0.769951
Potri.001G099100	poptri	AT1G63990.1	SPO11-2	-0.444735	0.896412	0.718694	0.910547	-1.16343	0.410368	-1.45607	0.285067	-0.96936	0.580918	0.486711	0.992596	0.118886	1	-5.25675	0.0125311	0.965416	0.947231	-0.690857	1	-3.04575	0.135734	2.09754	0.481339	-0.809743	1	2.211	0.574274	1.13212	1	1.50705	1	-0.794752	1	2.3018	1	-3.86859	0.145115	0.0517786	1	-3.92036	0.0863879	-0.847838	0.834056	1.99364	0.654734
Potri.001G099200	poptri	AT5G41560.1		0.443534	0.0234643	-0.157112	0.823746	0.600646	0.000851639	0.869777	1.88043e-07	0.334908	0.108281	-0.53487	0.0185469	0.9	6.44553e-05	1.47804	4.74177e-14	0.179152	0.818316	0.284321	0.584206	0.701655	0.00180232	0.0556024	1	-0.615679	0.0361563	-0.776389	0.000288676	-0.12355	1	0.0775464	1	0.144947	1	-0.0674007	1	0.65559	0.00282648	-0.575901	0.0650312	1.23149	2.00238e-10	0.494881	0.0296946	-0.0837715	1
Potri.001G099300	poptri	AT1G63970.1	ISPF,MECPS	0.0654718	0.897847	-0.0294329	1	0.0949046	0.72352	-0.689792	1.70343e-05	-0.874271	1.93942e-08	-0.18448	0.693322	-0.751287	0.0167633	-0.321803	0.344726	-1.00004	0.000861629	-0.727446	0.029434	-0.768598	0.00738313	-1.11359	5.32603e-05	0.0238409	1	-0.446795	0.25681	-0.11355	1	-0.0699308	1	0.178624	1	-0.248555	1	0.359554	0.386941	-0.0701244	1	0.429678	0.182715	-0.111083	0.870331	-0.207516	0.859353
Potri.001G099400	poptri	AT4G11280.1	ACS6,ATACS6	1.54411	0.00545576	0.173984	1	1.37013	0.0104229	-1.06719	0.0578053	0.021601	1	1.0888	0.189576	-1.60605	0.049651	-0.121685	0.979513	-1.03084	0.410444	-0.834951	0.609264	2.14456	0.00170832	-1.43439	0.094701	0.771099	0.729661	2.26624	0.00191916	-0.403543	1	-0.158888	1	0.0850266	1	-0.243915	1	1.32548	0.128088	0.660233	0.815497	0.665245	0.467231	2.82062	2.32283e-05	-0.51441	0.856959
Potri.001G099500	poptri	AT1G01490.1		-0.376551	0.996362	-0.283997	1	0	1	0	1	-0.33903	0.995514	0.450591	1	0	1	0	1	0	1	0.13151	1	0	1	0	1	0.831795	1	0	1	0	1	0	1	0	1	0	1	0	1	0	1	0	1	-0.561118	1	-0.951114	1
Potri.001G099600	poptri	AT1G63940.2	MDAR6	-0.427872	0.0749671	0.442002	0.287058	-0.869874	3.90929e-05	-0.347083	0.135335	-0.309717	0.225582	0.0373652	1	-0.532791	0.352536	-0.355284	0.475995	-0.147936	1	-0.526352	0.490157	-0.242284	0.685573	-0.154081	0.946073	0.00643956	1	0.113001	0.976798	-0.0061454	1	-0.579537	1	0.189283	1	-0.768819	1	-0.40203	0.521547	0.574138	0.503013	-0.976168	0.0127654	-0.295469	0.616966	0.561553	0.481303
Potri.001G099700	poptri	AT1G63930.1	ROH1	-0.497416	0.033459	0.0972392	0.971479	-0.594655	0.0053548	-0.253968	0.316499	-0.563432	0.00998795	-0.309465	0.464618	0.0141385	1	-0.796274	0.0107133	-0.0671024	1	-0.821301	0.0200871	-0.404078	0.278244	-0.48258	0.250748	-0.835439	0.0466388	0.392196	0.420782	-0.415478	0.991372	-0.362615	1	0.025361	1	-0.387976	1	-1.17303	0.000132097	-0.0558799	1	-1.11715	0.000124185	0.0546081	0.971797	0.364081	0.61999
Potri.001G099800	poptri	AT1G63910.1	AtMYB103,MYB103	-1.32289	0.220282	-0.509812	0.92342	-0.813075	0.461751	-0.592665	0.654147	0.0207854	1	0.613451	0.878382	-0.0708655	1	-2.13072	0.197858	1.21623	0.806154	0.419241	1	-2.0869	0.233461	2.14321	0.327819	0.490106	1	0.0438261	1	0.926972	1	-0.0489176	1	-1.75958	1	1.71066	1	-2.10877	0.296487	-0.472479	1	-1.63629	0.374444	-2.55505	0.13086	-0.0356139	1
Potri.001G099900	poptri	AT2G43790.1	ATMAPK6,ATMPK6,MAPK6,MPK6	0.0655096	0.848171	-0.00326352	1	0.0687731	0.77331	-0.765167	2.37305e-09	-0.674105	2.21892e-07	0.0910626	0.912689	-0.982651	3.97041e-05	-0.742689	0.00133685	-0.557829	0.0845313	-0.936123	9.81358e-05	-0.463783	0.0733085	-0.613472	0.0235097	0.0465279	1	0.278906	0.472861	-0.0556432	1	-0.167553	1	-0.249512	1	0.081959	1	0.0724099	0.969185	0.175311	0.910006	-0.102901	0.838548	0.304788	0.313028	0.0731396	1
Potri.001G100000	poptri	AT4G23500.1		2.03215	3.05446e-05	0.50816	0.746576	1.52399	0.00203328	-0.432694	0.518942	-0.595355	0.360073	-0.162661	1	-1.76267	0.0368727	0.927197	0.27576	-0.155621	1	-1.49238	0.136315	1.0048	0.235897	-0.944062	0.404537	0.270294	1	0.0776072	1	-0.788441	1	0.261565	1	-0.124025	1	0.385589	1	2.95143	7.94321e-05	1.48303	0.242538	1.46841	0.0595567	2.75875	0.000114078	0.424291	0.924664
Potri.001G100100	poptri	AT1G69230.1	SP1L2	-0.122028	0.936231	-0.502189	0.628506	0.380161	0.435307	0.00620836	1	-0.13036	0.918191	-0.136569	1	0.06718	1	0.0522351	1	-0.110507	1	-0.60695	0.841196	0.177351	0.942117	-0.00565333	1	-0.67413	0.804966	0.125116	1	0.104854	1	-0.366183	1	-0.628326	1	0.262143	1	-0.381128	0.839463	-0.806014	0.704153	0.424886	0.71691	0.418118	0.737744	-0.0270299	1
Potri.001G100200	poptri	AT4G25700.1	B1,BCH1,BETA-OHASE 1,chy1	4.72734	3.15849e-09	2.58243	0.0509381	2.14491	0.010363	1.39333	0.130553	1.10417	0.296257	-0.289161	1	0.764955	0.911933	1.98851	0.285158	1.34879	0.782477	1.09826	0.948731	1.33892	0.533908	0.884782	0.861195	0.333309	1	-0.649594	0.929596	-0.464011	1	4.24138	0.659776	2.47975	1	1.76164	1	5.46494	0.00121402	3.06358	0.287201	2.40136	0.18522	4.48204	0.00568654	2.26626	0.506355
Potri.001G100300	poptri	AT1G28140.1		-0.308193	0.205188	0.324185	0.472891	-0.632378	0.0012799	-0.434399	0.0335489	-0.446739	0.0335852	-0.0123401	1	-0.590852	0.186694	-0.617791	0.0874645	-0.082541	1	-0.389346	0.646664	-0.768689	0.0296307	-0.171783	0.888037	0.201506	0.969943	-0.150898	0.910994	-0.0892418	1	-0.17604	1	0.0771453	1	-0.253186	1	-0.202979	0.805979	0.585456	0.378399	-0.788435	0.0245431	-0.555383	0.153627	0.294708	0.791412
Potri.001G100400	poptri			0.146595	0.977403	0.399646	0.91109	-0.253051	0.831447	0.761643	0.329493	0.130104	0.975238	-0.63154	0.716439	0.36758	0.975607	0.652144	0.713647	1.37469	0.561056	-1.55423	0.53581	0.941526	0.546093	0.715543	0.817288	-1.92181	0.414776	0.289382	0.982409	-0.659151	1	-0.70423	1	-0.628748	1	-0.0754816	1	-0.419665	0.91537	0.378366	1	-0.798031	0.583849	1.79153	0.184122	1.64103	0.502013
Potri.001G100500	poptri	AT5G41470.1		0.244564	0.832614	0.09548	1	0.149084	0.901505	0.145968	0.918345	-0.230677	0.848434	-0.376646	0.853267	-0.300504	0.965423	-0.308669	0.854232	1.50931	0.317519	-1.17527	0.48089	-0.578572	0.635396	1.36955	0.294924	-0.874762	0.759126	-0.269903	0.962056	-0.139758	1	0.0806311	1	-1.49965	1	1.58028	1	0.0724663	1	0.310162	1	-0.237696	0.921325	0.677325	0.598327	1.04517	0.592489
Potri.001G100600	poptri	AT4G13650.1		-0.248984	0.439824	0.366729	0.467113	-0.615714	0.00623636	0.618415	0.00798108	0.597113	0.0138528	-0.0213021	1	0.725851	0.0957547	0.143712	0.828009	1.0496	0.00976064	0.58563	0.311404	-0.130009	0.876995	1.28711	0.000185458	-0.140221	1	-0.273722	0.689303	0.237508	1	0.19928	1	-0.0355408	1	0.234821	1	-0.382858	0.397115	0.288206	0.81088	-0.671064	0.0337311	-0.516359	0.185222	0.665935	0.162142
Potri.001G100700	poptri	AT5G41460.1		-0.0972814	0.974451	0.559532	0.594974	-0.656813	0.145018	-0.826345	0.0584783	-0.456352	0.414965	0.369993	0.788214	-1.08992	0.155592	-1.95138	0.000758994	0.658657	0.62714	-0.810294	0.491745	-0.833266	0.224514	0.606864	0.566905	0.279624	1	1.11811	0.146152	-0.051793	1	0.134257	1	-0.610748	1	0.745005	1	-0.727202	0.418572	1.13783	0.286539	-1.86503	0.00151036	0.111284	0.971546	0.806409	0.537708
[truncated: 41,903 more rows]
[truncated: 50 more columns]

## Sheet: Table S3
Supplementary Table S3. All GO terms for up (_u)- and down-regulated (_d) DEGs in roots (R_Ni_, R_Pi, R_Cg) and leaves (L_Ni_, L_Pi, L_Cg) of drought-stressed (_D) and rewatered (_R) poplar plants relative to well-watered plants. The plants were either non-inoculated (Ni) or colonized with P. involutus (Pi) or C. geophilum (Cg). The plants were well-watered (water), drought-stressed (drought) or …
[truncated: 611 more rows]

[truncated: 6 more sheets: Table S4, Table S5, Table S6, Table S7, Table S8, Table S9]
